# Supplementary material for: N-(Imidazol-1-ylmeth­yl)phthalimide
Source: Acta Crystallogr Sect E Struct Rep Online. 2008 Aug 13;64(Pt 9):o1750. doi: 10.1107/S1600536808025154 (PMC2960689; doi:10.1107/S1600536808025154)
Supplement: Supplementary file 2 [file e-64-o1750-Isup2.hkl]

# 
# h,k,l, Fc-squared, Fo-squared, sigma(Fo-squared) and status flag 
# 
data_I
_shelx_title ' B in P2(1)/c' 
_shelx_refln_list_code          4 
_shelx_F_calc_maximum      212.39 
_exptl_crystal_F_000       472.00 
_reflns_d_resolution_high  0.7486 
 
loop_ 
 _symmetry_equiv_pos_as_xyz 
 'x, y, z' 
 '-x, y+1/2, -z+1/2' 
 '-x, -y, -z' 
 'x, -y-1/2, z-1/2' 
 
_cell_length_a     7.9905 
_cell_length_b    19.8096 
_cell_length_c     6.9229 
_cell_angle_alpha  90.000 
_cell_angle_beta  105.554 
_cell_angle_gamma  90.000 
 
_shelx_F_squared_multiplier     1.000 
 
loop_ 
 _refln_index_h 
 _refln_index_k 
 _refln_index_l 
 _refln_F_squared_calc 
 _refln_F_squared_meas 
 _refln_F_squared_sigma 
 _refln_observed_status 
   1   0   0     3973.96     3987.09     62.06 o 
   2   0   0     1249.65     1176.33     13.67 o 
   3   0   0      217.77      218.99      6.04 o 
   4   0   0       13.47       13.39      0.92 o 
   5   0   0       88.46       93.94      2.61 o 
   6   0   0      470.71      432.24      7.28 o 
   7   0   0       71.00       68.82      3.95 o 
   8   0   0        0.02       -0.59      1.18 o 
   9   0   0       18.79       19.69      2.99 o 
  10   0   0        0.36       -1.81      1.81 o 
   1   1   0     1067.69     1073.55     12.17 o 
   2   1   0     1275.53     1281.17     10.47 o 
   3   1   0      155.11      169.38      2.15 o 
   4   1   0      228.28      230.86      2.90 o 
   5   1   0      131.48      136.56      2.48 o 
   6   1   0       65.92       64.55      1.70 o 
   7   1   0       35.73       35.58      1.74 o 
   8   1   0        1.50       -0.44      1.18 o 
   9   1   0        0.40        2.21      1.59 o 
  10   1   0       20.37       24.49      3.58 o 
   0   2   0      634.78      590.97      9.69 o 
   1   2   0     5300.79     5207.79     57.09 o 
   2   2   0      318.61      331.81      3.77 o 
   3   2   0        9.96        8.58      0.47 o 
   4   2   0      270.59      301.09      3.51 o 
   5   2   0      323.37      342.68      4.11 o 
   6   2   0      294.49      277.59      3.82 o 
   7   2   0      319.91      329.13      5.38 o 
   8   2   0       18.33       20.30      4.33 o 
   9   2   0        6.89        5.79      1.54 o 
  10   2   0        0.91        4.81      2.40 o 
   1   3   0     2251.81     2070.54     18.88 o 
   2   3   0     1329.56     1311.59     10.78 o 
   3   3   0     2951.27     3024.98     24.13 o 
   4   3   0      217.51      241.35      3.02 o 
   5   3   0      284.74      286.29      4.55 o 
   6   3   0       54.41       54.03      1.55 o 
   7   3   0      227.27      233.51      4.40 o 
   8   3   0        3.64        4.58      1.28 o 
   9   3   0        0.99       -0.38      1.14 o 
  10   3   0        0.00       -0.91      2.09 o 
   0   4   0      486.67      503.51      8.75 o 
   1   4   0     1705.39     1602.11     12.17 o 
   2   4   0     1909.42     1798.66     14.57 o 
   3   4   0      316.28      337.53      3.60 o 
   4   4   0      119.46      113.58      1.89 o 
   5   4   0       20.29       17.04      0.87 o 
   6   4   0      240.45      232.00      3.63 o 
   7   4   0      170.86      164.69      3.62 o 
   8   4   0        4.90        3.27      1.14 o 
   9   4   0        2.58        1.77      1.95 o 
  10   4   0        9.50       10.16      2.90 o 
   1   5   0     2354.38     2227.79     16.79 o 
   2   5   0     1527.60     1514.41     14.45 o 
   3   5   0       79.52       84.54      1.48 o 
   4   5   0      249.49      284.87      4.17 o 
   5   5   0      426.66      429.45      4.89 o 
   6   5   0        5.59        7.58      0.90 o 
   7   5   0       22.03       22.34      1.47 o 
   8   5   0        3.69        6.12      1.35 o 
   9   5   0        0.73        0.27      1.63 o 
  10   5   0        0.17        0.68      2.18 o 
   0   6   0      459.91      451.22      4.93 o 
   1   6   0      963.48      891.76      7.82 o 
   2   6   0      170.05      176.17      2.55 o 
   3   6   0       92.36       85.70      1.53 o 
   4   6   0       28.57       27.70      1.68 o 
   5   6   0      183.47      182.90      2.88 o 
   6   6   0       55.92       56.46      1.92 o 
   7   6   0        0.98        1.58      0.67 o 
   8   6   0        3.15        3.06      0.95 o 
   9   6   0        9.97        9.34      2.63 o 
  10   6   0        0.28        4.40      2.31 o 
   1   7   0     2298.40     2219.33     17.99 o 
   2   7   0       21.79       25.32      0.61 o 
   3   7   0        7.61       13.30      0.57 o 
   4   7   0        0.92        0.43      0.30 o 
   5   7   0        8.62        9.73      0.75 o 
   6   7   0       14.71       18.93      1.80 o 
   7   7   0        1.34        2.00      0.77 o 
   8   7   0        3.17        3.84      1.23 o 
   9   7   0        0.16        0.23      1.59 o 
   0   8   0      243.67      224.45      3.09 o 
   1   8   0     2025.88     1982.18     16.29 o 
   2   8   0       14.12       12.59      0.50 o 
   3   8   0        3.37        5.08      0.32 o 
   4   8   0       85.08       90.99      1.81 o 
   5   8   0       17.52       16.68      0.91 o 
   6   8   0       50.31       50.66      1.91 o 
   7   8   0        0.05       -0.33      0.64 o 
   8   8   0        0.88       -0.59      0.88 o 
   9   8   0        5.84        5.58      2.40 o 
   1   9   0       76.23       84.77      1.50 o 
   2   9   0      925.69     1002.20      8.97 o 
   3   9   0       15.12       21.26      0.67 o 
   4   9   0        3.65        4.54      0.47 o 
   5   9   0      343.22      337.66      5.57 o 
   6   9   0       86.28       79.80      3.37 o 
   7   9   0        0.13       -0.03      0.84 o 
   8   9   0        0.77        2.52      1.20 o 
   9   9   0       20.45       18.73      3.36 o 
   0  10   0      110.61      125.35      2.30 o 
   1  10   0       97.91      101.91      1.74 o 
   2  10   0      152.15      156.17      2.28 o 
   3  10   0        1.38        0.67      0.26 o 
   4  10   0       55.68       55.81      1.18 o 
   5  10   0        0.38        0.87      0.58 o 
   6  10   0       59.30       61.50      3.92 o 
   7  10   0        5.23        5.41      1.28 o 
   8  10   0       58.30       54.69      3.15 o 
   9  10   0        0.07        1.50      2.04 o 
   1  11   0      128.15      112.38      1.93 o 
   2  11   0       58.99       61.56      1.39 o 
   3  11   0      294.65      291.89      4.00 o 
   4  11   0      106.08      100.21      1.83 o 
   5  11   0        0.75        0.29      0.54 o 
   6  11   0      243.95      246.18      9.24 o 
   7  11   0       28.27       33.43      2.40 o 
   8  11   0        0.38       -0.35      1.02 o 
   9  11   0        1.52        3.17      2.13 o 
   0  12   0       86.39       88.52      2.04 o 
   1  12   0      162.43      165.27      2.52 o 
   2  12   0       33.87       29.20      1.02 o 
   3  12   0       83.06       72.74      1.98 o 
   4  12   0        9.42       11.34      0.67 o 
   5  12   0      156.46      142.63      4.99 o 
   6  12   0       27.85       24.97      2.08 o 
   7  12   0        9.61        7.23      1.50 o 
   8  12   0        0.48        1.53      1.32 o 
   9  12   0       25.04       32.39      4.35 o 
   1  13   0      369.51      372.67      4.43 o 
   2  13   0      118.60      110.29      2.06 o 
   3  13   0       85.22       73.27      2.08 o 
   4  13   0      537.09      477.18      6.73 o 
   5  13   0      142.46      138.37      4.27 o 
   6  13   0       20.15       23.79      2.59 o 
   7  13   0        6.16        9.53      1.66 o 
   8  13   0        1.41        2.38      1.30 o 
   0  14   0      465.13      446.80     10.26 o 
   1  14   0       22.25       23.32      1.04 o 
   2  14   0       57.79       47.93      2.10 o 
   3  14   0      164.42      170.01      3.38 o 
   4  14   0        5.77        4.13      0.84 o 
   5  14   0        7.49        5.79      1.61 o 
   6  14   0       19.49       20.49      3.11 o 
   7  14   0       17.85       17.13      2.03 o 
   8  14   0        0.13        1.99      1.28 o 
   1  15   0      147.93      148.31      4.47 o 
   2  15   0      322.53      298.03      5.18 o 
   3  15   0      894.23      853.61     10.21 o 
   4  15   0      543.27      496.35      7.18 o 
   5  15   0        4.86        3.44      1.12 o 
   6  15   0       29.69       29.41      2.43 o 
   7  15   0        5.82        7.80      1.57 o 
   8  15   0        0.11        0.09      1.23 o 
   0  16   0        5.78        2.49      1.32 o 
   1  16   0       22.26       23.39      1.49 o 
   2  16   0      103.62       97.89      2.64 o 
   3  16   0        0.45        0.39      0.66 o 
   4  16   0       78.16       84.67      3.45 o 
   5  16   0        7.65        7.69      1.51 o 
   6  16   0        0.25        0.39      1.07 o 
   7  16   0        0.10        0.43      1.19 o 
   8  16   0        1.48        2.68      2.49 o 
   1  17   0      217.73      217.89      4.14 o 
   2  17   0      161.31      160.91      5.92 o 
   3  17   0       16.31       15.55      1.74 o 
   4  17   0       24.95       26.62      3.24 o 
   5  17   0        0.21        0.80      0.96 o 
   6  17   0       42.92       47.42      6.01 o 
   7  17   0        0.17        2.35      1.26 o 
   0  18   0      307.11      283.96      8.40 o 
   1  18   0      188.46      178.08      3.96 o 
   2  18   0       15.39       10.92      1.20 o 
   3  18   0       69.34       58.88      2.93 o 
   4  18   0       26.93       28.40      3.45 o 
   5  18   0       11.11        9.59      1.68 o 
   6  18   0       10.13       13.27      1.99 o 
   7  18   0        1.47        2.00      2.09 o 
   1  19   0       76.72       76.78      2.54 o 
   2  19   0        1.26        1.86      0.84 o 
   3  19   0        0.11        1.40      1.02 o 
   4  19   0       43.24       38.76      4.01 o 
   5  19   0        8.42        7.06      1.59 o 
   6  19   0        0.24        0.20      1.19 o 
   7  19   0        0.05        0.32      1.86 o 
   0  20   0       42.12       35.56      3.22 o 
   1  20   0       27.81       24.78      2.27 o 
   2  20   0        7.55        8.67      1.21 o 
   3  20   0        0.18        0.44      0.99 o 
   4  20   0        6.02        5.05      1.56 o 
   5  20   0        3.54        1.24      1.25 o 
   6  20   0        0.08       -1.59      1.59 o 
   1  21   0       25.24       31.32      2.30 o 
   2  21   0       15.31       14.26      1.86 o 
   3  21   0       18.21       20.62      2.16 o 
   4  21   0       14.20       13.82      2.97 o 
   5  21   0        1.14        1.23      1.34 o 
   6  21   0        0.86        1.86      2.13 o 
   0  22   0        0.04        0.50      1.54 o 
   1  22   0       26.27       30.91      2.37 o 
   2  22   0       57.84       68.77      3.46 o 
   3  22   0        3.14        2.55      1.33 o 
   4  22   0       24.13       28.88      2.69 o 
   5  22   0        3.08        5.90      2.54 o 
   1  23   0        1.06        3.26      1.40 o 
   2  23   0        8.44        7.23      1.71 o 
   3  23   0       10.60       12.14      2.02 o 
   4  23   0        0.01       -0.86      1.59 o 
   5  23   0       25.33       27.85      4.08 o 
   0  24   0        7.88        4.17      2.22 o 
   1  24   0        9.11        9.11      1.84 o 
   2  24   0        4.90        4.72      2.40 o 
   3  24   0        4.53        5.04      1.68 o 
   4  24   0        1.25        2.40      2.22 o 
   1  25   0        2.47        3.76      2.09 o 
   2  25   0        2.19        1.36      2.13 o 
   3  25   0        6.16        3.49      2.40 o 
   0  26   0      121.97      145.04      7.39 o 
  -9   1   1       10.43        6.35      1.95 o 
  -8   1   1       81.89       88.49      2.85 o 
  -7   1   1        1.66        2.11      0.59 o 
  -6   1   1      159.28      161.01      2.72 o 
  -5   1   1      221.12      233.39      3.16 o 
  -4   1   1        2.30        2.25      0.35 o 
  -3   1   1       33.77       37.94      0.88 o 
  -2   1   1      156.67      183.31      2.37 o 
  -1   1   1      501.06      464.83      5.85 o 
   0   1   1     3311.93     3184.58     35.21 o 
   1   1   1     1436.17     1470.23     11.98 o 
   2   1   1      598.52      588.70      5.22 o 
   3   1   1      138.77      146.46      2.29 o 
   4   1   1       18.22       17.61      0.73 o 
   5   1   1       67.03       73.08      1.74 o 
   6   1   1        0.71        0.87      0.66 o 
   7   1   1      175.17      175.79      9.82 o 
   8   1   1        1.08        1.37      1.05 o 
   9   1   1        1.57        1.88      1.33 o 
  -9   2   1       16.95       15.10      2.72 o 
  -8   2   1       24.99       28.61      1.71 o 
  -7   2   1       20.55       18.76      1.81 o 
  -6   2   1       10.70        9.75      1.03 o 
  -5   2   1      128.20      151.14      2.43 o 
  -4   2   1      166.84      181.62      2.69 o 
  -3   2   1     1700.48     1686.79     13.90 o 
  -2   2   1       16.39       12.73      0.57 o 
  -1   2   1     1071.95     1031.25     12.17 o 
   0   2   1       81.60       75.57      1.03 o 
   1   2   1     3251.34     3130.45     28.38 o 
   2   2   1     1926.80     1927.68     15.54 o 
   3   2   1      549.82      570.19      5.38 o 
   4   2   1      303.04      331.47      3.75 o 
   5   2   1      142.54      135.19      2.30 o 
   6   2   1        0.14        0.01      0.49 o 
   7   2   1        0.20       -0.18      0.93 o 
   8   2   1       16.04       11.56      1.71 o 
   9   2   1        3.95        3.87      2.54 o 
 -10   3   1        4.46        5.49      2.27 o 
  -9   3   1        7.02        6.53      2.13 o 
  -8   3   1       19.69       16.09      1.78 o 
  -7   3   1       69.58       66.82      2.02 o 
  -6   3   1       59.06       68.48      1.74 o 
  -5   3   1      135.90      135.13      2.99 o 
  -4   3   1       56.18       52.23      1.45 o 
  -3   3   1        8.83        7.07      0.67 o 
  -2   3   1      154.00      159.69      2.01 o 
  -1   3   1     1957.80     1877.75     15.14 o 
   0   3   1      640.20      666.20      5.39 o 
   1   3   1     2854.56     2853.93     26.40 o 
   2   3   1      387.33      367.93      3.57 o 
   3   3   1       18.22       16.85      1.00 o 
   4   3   1       20.65       21.91      0.82 o 
   5   3   1       73.76       76.67      2.09 o 
   6   3   1       43.64       46.60      3.16 o 
   7   3   1       43.30       37.41      2.34 o 
   8   3   1        4.29        3.81      1.27 o 
   9   3   1        9.62       13.22      2.00 o 
 -10   4   1        4.52        6.44      2.49 o 
  -9   4   1        0.10       -1.09      1.45 o 
  -8   4   1        1.46        1.20      0.99 o 
  -7   4   1      107.86       97.89      2.30 o 
  -6   4   1       42.24       40.63      1.60 o 
  -5   4   1      246.69      270.64      3.54 o 
  -4   4   1      767.90      840.84      8.53 o 
  -3   4   1       14.72       14.01      0.58 o 
  -2   4   1       48.41       47.28      1.16 o 
  -1   4   1     2580.83     2510.85     20.09 o 
   0   4   1     5696.15     5696.33     51.36 o 
   1   4   1      769.90      738.47      6.37 o 
   2   4   1       23.17       22.68      0.86 o 
   3   4   1      110.84      123.26      1.79 o 
   4   4   1      391.69      420.41      4.50 o 
   5   4   1       19.61       21.57      1.75 o 
   6   4   1       18.94       19.38      1.26 o 
   7   4   1       53.71       57.75      2.80 o 
   8   4   1        1.09       -0.69      0.97 o 
   9   4   1       13.73       15.55      2.22 o 
 -10   5   1        3.87        3.90      2.40 o 
  -9   5   1       10.69       13.36      1.91 o 
  -8   5   1        2.46        5.65      2.49 o 
  -7   5   1       81.38       73.12      2.00 o 
  -6   5   1        0.00        0.76      0.77 o 
  -5   5   1      332.00      330.46      4.92 o 
  -4   5   1       24.63       33.84      1.02 o 
  -3   5   1     1209.64     1267.26     10.86 o 
  -2   5   1      171.10      156.38      2.77 o 
  -1   5   1     1039.51      959.42      9.58 o 
   0   5   1     2439.17     2418.04     19.29 o 
   1   5   1       54.04       50.89      0.91 o 
   2   5   1     1309.00     1379.73     11.51 o 
   3   5   1        1.27        0.68      0.26 o 
   4   5   1       53.33       52.44      1.24 o 
   5   5   1      196.11      199.45      3.59 o 
   6   5   1       45.51       38.79      1.80 o 
   7   5   1       49.45       51.79      2.67 o 
   8   5   1        3.30        5.25      1.33 o 
   9   5   1       19.72       21.98      2.35 o 
 -10   6   1       17.14       23.86      3.76 o 
  -9   6   1       29.38       36.17      2.74 o 
  -8   6   1       52.31       46.93      2.72 o 
  -7   6   1        0.02       -0.19      0.81 o 
  -6   6   1       99.35       96.12      2.10 o 
  -5   6   1       83.62       85.33      1.82 o 
  -4   6   1        1.98        3.00      0.52 o 
  -3   6   1      962.26     1017.66      9.04 o 
  -2   6   1      842.63      845.23      7.72 o 
  -1   6   1      173.64      155.72      1.91 o 
   0   6   1      340.89      340.36      3.88 o 
   1   6   1      263.53      226.09      2.53 o 
   2   6   1      853.68      913.83      9.16 o 
   3   6   1      183.39      210.87      3.32 o 
   4   6   1      224.98      219.42      2.90 o 
   5   6   1      130.06      124.13      2.78 o 
   6   6   1        0.97        1.52      0.63 o 
   7   6   1       54.09       54.98      2.79 o 
   8   6   1       34.00       43.87      4.24 o 
   9   6   1        2.02        0.89      1.32 o 
 -10   7   1        1.56       -1.13      1.90 o 
  -9   7   1        0.33        1.84      1.31 o 
  -8   7   1        4.10        1.20      1.06 o 
  -7   7   1      394.85      375.40      7.59 o 
  -6   7   1       22.02       19.33      1.28 o 
  -5   7   1      268.34      279.17      3.72 o 
  -4   7   1       27.49       40.98      1.16 o 
  -3   7   1       48.00       53.47      1.23 o 
  -2   7   1      528.13      523.85      5.31 o 
  -1   7   1      317.00      311.81      2.86 o 
   0   7   1     4671.32     4738.49     37.25 o 
   1   7   1     1437.94     1396.56     11.75 o 
   2   7   1       89.77       88.54      1.45 o 
   3   7   1      439.69      493.24      4.13 o 
   4   7   1       20.16       23.20      1.17 o 
   5   7   1      166.38      152.16      3.14 o 
   6   7   1      622.89      572.63      7.78 o 
   7   7   1        5.71        7.55      1.13 o 
   8   7   1        4.76        1.48      1.20 o 
   9   7   1        0.04       -0.54      1.95 o 
 -10   8   1        0.28       -0.95      2.09 o 
  -9   8   1       16.77       20.39      2.31 o 
  -8   8   1        0.06       -0.76      0.87 o 
  -7   8   1        4.79        7.27      1.36 o 
  -6   8   1      125.53      139.77      3.19 o 
  -5   8   1        4.79        5.12      0.59 o 
  -4   8   1      138.61      156.68      2.45 o 
  -3   8   1      834.90      881.75      8.17 o 
  -2   8   1      700.73      705.10      6.17 o 
  -1   8   1      125.25      113.34      1.58 o 
   0   8   1      803.41      774.68      7.05 o 
   1   8   1      376.08      383.61      5.44 o 
   2   8   1     2826.40     2819.41     22.87 o 
   3   8   1       33.66       50.10      1.96 o 
   4   8   1       10.84       10.56      0.91 o 
   5   8   1      233.87      229.21      4.12 o 
   6   8   1        1.72        0.37      0.66 o 
   7   8   1        8.05        7.87      1.13 o 
   8   8   1        8.56        7.24      2.59 o 
   9   8   1        5.52        5.44      2.54 o 
  -9   9   1        0.18        2.73      1.34 o 
  -8   9   1        2.00        4.92      1.33 o 
  -7   9   1       56.11       52.23      2.77 o 
  -6   9   1      155.26      141.14      4.09 o 
  -5   9   1       28.92       24.57      1.33 o 
  -4   9   1      306.88      310.55      3.89 o 
  -3   9   1        0.12        0.15      0.40 o 
  -2   9   1       15.21       15.34      0.64 o 
  -1   9   1     1082.89     1122.98     10.06 o 
   0   9   1      903.54      932.87      8.39 o 
   1   9   1       24.03       27.47      0.88 o 
   2   9   1      664.66      663.38      6.41 o 
   3   9   1      662.73      657.06      5.82 o 
   4   9   1       52.17       55.78      1.54 o 
   5   9   1        3.41        5.06      0.80 o 
   6   9   1       68.65       57.56      2.17 o 
   7   9   1       51.97       44.60      2.07 o 
   8   9   1        4.82        5.64      1.63 o 
   9   9   1        0.03        0.14      1.90 o 
  -9  10   1        0.19        0.25      1.20 o 
  -8  10   1        3.20        4.45      1.35 o 
  -7  10   1       67.40       63.38      3.01 o 
  -6  10   1        7.83        6.98      1.23 o 
  -5  10   1      163.09      153.94      4.36 o 
  -4  10   1       42.25       38.90      1.24 o 
  -3  10   1      448.41      426.35      4.56 o 
  -2  10   1       35.73       35.63      0.94 o 
  -1  10   1       29.20       34.91      1.30 o 
   0  10   1        0.57        0.11      0.25 o 
   1  10   1      397.82      392.83      4.30 o 
   2  10   1     1158.54     1113.85     10.04 o 
   3  10   1      211.20      201.79      2.81 o 
   4  10   1      232.72      228.22      3.41 o 
   5  10   1      227.83      209.24      4.04 o 
   6  10   1        4.60        2.50      0.81 o 
   7  10   1        5.45        3.19      0.88 o 
   8  10   1        1.28        0.05      1.50 o 
   9  10   1        2.42        2.31      2.36 o 
  -9  11   1        4.10        3.81      1.68 o 
  -8  11   1        7.11        6.16      1.52 o 
  -7  11   1        2.78        0.89      0.91 o 
  -6  11   1       86.80       85.11      3.35 o 
  -5  11   1       12.73       12.11      1.13 o 
  -4  11   1        0.63        0.12      0.34 o 
  -3  11   1      129.31      125.40      2.14 o 
  -2  11   1       40.52       36.99      1.41 o 
  -1  11   1      319.25      363.07      4.30 o 
   0  11   1      487.26      542.69      5.61 o 
   1  11   1       26.47       32.71      1.20 o 
   2  11   1      122.26      124.17      2.12 o 
   3  11   1       67.35       65.86      2.54 o 
   4  11   1       15.54       12.76      0.93 o 
   5  11   1       59.31       61.22      2.14 o 
   6  11   1        0.00       -0.22      0.69 o 
   7  11   1        0.34        0.32      0.74 o 
   8  11   1        2.54        2.40      2.00 o 
  -9  12   1        0.77        1.14      1.31 o 
  -8  12   1        1.00        1.63      1.43 o 
  -7  12   1        0.80        1.49      1.01 o 
  -6  12   1      158.08      159.22      4.73 o 
  -5  12   1      178.80      166.02      2.79 o 
  -4  12   1      126.83      136.82      2.93 o 
  -3  12   1      127.28      128.25      2.23 o 
  -2  12   1      192.57      194.98      3.22 o 
  -1  12   1      155.89      146.26      2.47 o 
   0  12   1       52.12       49.35      1.33 o 
   1  12   1      914.23      910.55      8.63 o 
   2  12   1       11.41        9.23      0.68 o 
   3  12   1       55.00       55.44      1.83 o 
   4  12   1        1.66        4.93      0.81 o 
   5  12   1       46.94       46.34      3.16 o 
   6  12   1      115.26      104.44      3.04 o 
   7  12   1        1.02        0.94      1.08 o 
   8  12   1        7.36        4.94      2.40 o 
  -9  13   1        0.52       -0.23      2.04 o 
  -8  13   1        4.92        5.98      1.67 o 
  -7  13   1        1.14        1.17      0.98 o 
  -6  13   1        0.05        0.14      0.78 o 
  -5  13   1        1.14        1.10      0.54 o 
  -4  13   1       19.66       18.99      1.42 o 
  -3  13   1       13.13       15.67      1.13 o 
  -2  13   1       13.55       14.04      0.90 o 
  -1  13   1        8.18        7.59      1.06 o 
   0  13   1      293.36      292.05      3.78 o 
   1  13   1       11.94       11.20      0.75 o 
   2  13   1        0.00        0.21      0.39 o 
   3  13   1        0.00       -0.10      0.76 o 
   4  13   1       15.37       16.73      1.59 o 
   5  13   1        0.61        1.70      0.74 o 
   6  13   1        7.36        5.70      1.06 o 
   7  13   1        9.59       11.10      1.73 o 
   8  13   1        0.00        0.20      1.22 o 
  -8  14   1        4.05        4.95      1.57 o 
  -7  14   1        0.28       -0.28      0.91 o 
  -6  14   1        1.13        1.47      0.96 o 
  -5  14   1       41.38       36.39      2.42 o 
  -4  14   1       18.35       16.50      1.01 o 
  -3  14   1        0.42        2.22      0.70 o 
  -2  14   1      206.50      212.79      3.87 o 
  -1  14   1      188.57      180.73      3.41 o 
   0  14   1       86.93       92.20      1.99 o 
   1  14   1      598.98      587.67      6.34 o 
   2  14   1       14.43       15.73      0.92 o 
   3  14   1       70.15       68.94      2.81 o 
   4  14   1       43.75       46.67      1.97 o 
   5  14   1        0.92        1.35      0.77 o 
   6  14   1       16.92       17.66      1.57 o 
   7  14   1       20.02       25.30      2.45 o 
   8  14   1        4.24        5.78      2.65 o 
  -8  15   1        1.32        1.60      1.28 o 
  -7  15   1        5.79        9.09      1.70 o 
  -6  15   1       39.16       37.36      2.59 o 
  -5  15   1       17.63       14.41      1.73 o 
  -4  15   1        0.72        0.78      0.89 o 
  -3  15   1        1.48        0.28      0.63 o 
  -2  15   1        3.15        2.48      0.93 o 
  -1  15   1       27.68       29.13      1.28 o 
   0  15   1      282.17      274.59      3.86 o 
   1  15   1       12.48       16.01      0.97 o 
   2  15   1       61.26       54.86      1.62 o 
   3  15   1       19.16       23.27      3.45 o 
   4  15   1       69.33       62.38      3.05 o 
   5  15   1        7.20        7.42      1.12 o 
   6  15   1       13.52       14.75      1.90 o 
   7  15   1        5.69        4.45      1.41 o 
   8  15   1        2.64        4.20      1.57 o 
  -8  16   1       12.14       19.32      3.63 o 
  -7  16   1       30.94       30.89      3.61 o 
  -6  16   1        0.10       -0.52      0.86 o 
  -5  16   1        4.40        4.98      1.28 o 
  -4  16   1       30.42       21.55      1.51 o 
  -3  16   1       19.75       17.79      1.42 o 
  -2  16   1       36.53       29.90      1.59 o 
  -1  16   1      117.91      119.31      2.87 o 
   0  16   1       26.53       26.60      1.22 o 
   1  16   1       84.64       78.32      1.96 o 
   2  16   1       41.89       38.06      1.74 o 
   3  16   1       17.43       20.71      1.84 o 
   4  16   1       83.87       71.77      3.51 o 
   5  16   1        9.30       11.80      1.97 o 
   6  16   1       14.86       18.96      2.16 o 
   7  16   1        3.66        9.17      1.76 o 
  -8  17   1       12.67       14.24      3.58 o 
  -7  17   1        4.97        7.05      1.63 o 
  -6  17   1       20.63       23.36      2.37 o 
  -5  17   1        7.36        5.53      1.41 o 
  -4  17   1        0.08        0.32      0.79 o 
  -3  17   1       28.66       24.97      1.59 o 
  -2  17   1        4.33        4.14      0.88 o 
  -1  17   1      305.01      269.68      4.71 o 
   0  17   1      308.98      278.36      4.10 o 
   1  17   1        2.29        0.96      0.60 o 
   2  17   1       28.37       29.48      2.05 o 
   3  17   1       91.98       93.43      3.49 o 
   4  17   1        6.02        7.94      1.52 o 
   5  17   1        9.07        5.77      1.41 o 
   6  17   1        2.05        1.79      1.27 o 
   7  17   1        0.20        1.09      1.50 o 
  -7  18   1        0.26        1.53      1.36 o 
  -6  18   1        4.75        3.93      1.34 o 
  -5  18   1        1.08        1.69      1.38 o 
  -4  18   1        8.58       11.89      1.71 o 
  -3  18   1        5.78        4.73      0.98 o 
  -2  18   1        0.54        0.05      0.71 o 
  -1  18   1        2.69        3.06      0.81 o 
   0  18   1       53.65       56.38      2.27 o 
   1  18   1       13.82       13.55      1.07 o 
   2  18   1       19.33       18.10      1.85 o 
   3  18   1        7.49        9.03      1.79 o 
   4  18   1       11.38       10.42      2.77 o 
   5  18   1        0.01        0.10      1.00 o 
   6  18   1        0.74       -0.94      1.21 o 
   7  18   1        8.40        7.17      2.68 o 
  -7  19   1       23.05       30.03      4.13 o 
  -6  19   1        1.13        0.84      1.16 o 
  -5  19   1        1.44        3.05      1.34 o 
  -4  19   1       30.40       32.20      2.49 o 
  -3  19   1       29.85       31.75      1.88 o 
  -2  19   1        3.66        4.64      1.00 o 
  -1  19   1       32.95       26.53      2.00 o 
   0  19   1       27.27       21.81      1.51 o 
   1  19   1        1.95        1.48      0.77 o 
   2  19   1       10.07        8.95      2.61 o 
   3  19   1        8.83        7.46      1.72 o 
   4  19   1        0.19       -0.35      0.93 o 
   5  19   1        6.29        8.66      1.79 o 
   6  19   1       35.40       49.06      3.41 o 
  -6  20   1        2.86        5.06      1.64 o 
  -5  20   1        9.06       13.72      2.31 o 
  -4  20   1       24.78       22.95      2.31 o 
  -3  20   1        4.15        2.37      0.91 o 
  -2  20   1       67.54       73.50      2.66 o 
  -1  20   1        0.66        2.06      1.09 o 
   0  20   1       12.61        9.01      1.35 o 
   1  20   1        0.41        1.79      1.52 o 
   2  20   1        3.04        0.55      1.04 o 
   3  20   1        1.08        0.43      1.03 o 
   4  20   1        0.65        0.49      1.32 o 
   5  20   1        0.94        2.35      1.25 o 
   6  20   1        2.99        3.08      2.04 o 
  -6  21   1       38.50       57.33      5.26 o 
  -5  21   1        0.31        0.25      1.20 o 
  -4  21   1       11.76        8.85      2.77 o 
  -3  21   1       15.05       14.79      1.57 o 
  -2  21   1        2.67        4.35      1.38 o 
  -1  21   1       22.77       29.05      3.97 o 
   0  21   1        2.64        1.25      1.12 o 
   1  21   1        3.80        4.39      1.25 o 
   2  21   1       36.26       39.40      2.69 o 
   3  21   1        0.00        1.23      1.12 o 
   4  21   1        0.04        0.96      1.21 o 
   5  21   1        2.88        3.72      2.09 o 
  -5  22   1        0.59        0.91      1.72 o 
  -4  22   1       37.00       42.30      3.06 o 
  -3  22   1       23.09       29.52      2.60 o 
  -2  22   1        0.01        0.39      1.10 o 
  -1  22   1        2.09        2.93      1.32 o 
   0  22   1       23.43       23.37      2.45 o 
   1  22   1        6.56        6.78      1.51 o 
   2  22   1       48.92       58.45      3.54 o 
   3  22   1        0.14        1.15      1.16 o 
   4  22   1       24.20       26.23      2.88 o 
   5  22   1        1.07        0.91      1.86 o 
  -5  23   1       15.95       19.59      3.76 o 
  -4  23   1        4.06        5.28      1.64 o 
  -3  23   1        1.13        0.50      2.02 o 
  -2  23   1       10.86       12.67      1.92 o 
  -1  23   1       39.66       38.28      3.67 o 
   0  23   1        7.74        6.88      1.55 o 
   1  23   1        0.01        0.68      1.77 o 
   2  23   1       11.84       16.61      4.24 o 
   3  23   1        0.69        1.16      1.35 o 
   4  23   1       13.46       23.04      3.63 o 
  -4  24   1        1.80        2.68      2.13 o 
  -3  24   1        6.89        8.25      2.63 o 
  -2  24   1       18.39       19.43      2.29 o 
  -1  24   1        5.85        4.71      1.62 o 
   0  24   1        8.01        7.21      2.45 o 
   1  24   1        4.98        8.84      2.81 o 
   2  24   1        2.19        2.02      1.49 o 
   3  24   1       25.71       25.81      3.72 o 
  -2  25   1        4.18        4.75      1.78 o 
  -1  25   1        2.75        5.53      1.73 o 
   0  25   1        0.62        2.63      2.18 o 
   1  25   1       39.23       43.50      4.54 o 
  -1  26   1        8.20       11.75      2.99 o 
  -9   0   2        6.14        7.57      2.18 o 
  -8   0   2        2.72        4.40      1.68 o 
  -7   0   2      477.85      480.95      8.26 o 
  -6   0   2        0.25        1.43      0.66 o 
  -5   0   2      270.96      284.50     11.42 o 
  -4   0   2      192.83      188.69      3.58 o 
  -3   0   2        3.35        3.75      0.40 o 
  -2   0   2     1449.58     1514.91     25.35 o 
  -1   0   2    45111.35    52503.02   5543.52 o 
   0   0   2    14751.32    15439.28    259.52 o 
   1   0   2        9.34        5.60      0.45 o 
   2   0   2      297.14      299.64      4.34 o 
   3   0   2        0.31        0.53      0.34 o 
   4   0   2        5.66        7.38      0.77 o 
   5   0   2      333.83      315.60      8.85 o 
   6   0   2      353.11      353.22     10.08 o 
   7   0   2       67.07       56.25      4.08 o 
   8   0   2        0.06       -0.45      1.45 o 
   9   0   2        1.01        2.49      2.13 o 
  -9   1   2        6.00        4.38      2.86 o 
  -8   1   2       22.00       19.89      1.53 o 
  -7   1   2        6.91        5.75      0.91 o 
  -6   1   2       35.12       39.31      1.75 o 
  -5   1   2      434.53      458.45      5.06 o 
  -4   1   2      183.06      192.34      2.88 o 
  -3   1   2      155.35      155.07      1.75 o 
  -2   1   2        9.93        9.87      0.53 o 
  -1   1   2      228.36      216.59      2.45 o 
   0   1   2      553.73      586.47      5.95 o 
   1   1   2      151.21      160.67      1.65 o 
   2   1   2        4.81        6.78      0.64 o 
   3   1   2       37.03       46.61      0.99 o 
   4   1   2      222.63      224.48      4.94 o 
   5   1   2       24.28       23.37      1.65 o 
   6   1   2      173.10      168.58      5.31 o 
   7   1   2        2.10        2.27      1.04 o 
   8   1   2       10.12        8.26      1.54 o 
   9   1   2       25.92       24.97      2.56 o 
  -9   2   2        4.84        4.17      2.09 o 
  -8   2   2      108.60      107.55      3.07 o 
  -7   2   2      339.37      341.74      7.27 o 
  -6   2   2        1.37        2.09      0.49 o 
  -5   2   2       76.71       76.63      1.63 o 
  -4   2   2       22.81       21.68      0.79 o 
  -3   2   2       84.05       75.33      1.63 o 
  -2   2   2       49.88       61.41      1.17 o 
  -1   2   2     5934.45     6121.50     69.48 o 
   0   2   2     4683.68     4617.96     41.37 o 
   1   2   2        0.18        4.03      3.08 o 
   2   2   2       13.96       12.49      0.91 o 
   3   2   2      321.30      327.92      3.48 o 
   4   2   2      153.95      156.17      2.86 o 
   5   2   2       13.01       10.09      1.22 o 
   6   2   2      331.83      318.36      6.74 o 
   7   2   2       33.56       30.85      2.61 o 
   8   2   2        1.54        2.27      1.29 o 
   9   2   2        7.27        7.97      4.10 o 
  -9   3   2        0.62        0.32      1.07 o 
  -8   3   2       12.00       16.30      1.47 o 
  -7   3   2        7.51        7.80      1.05 o 
  -6   3   2       46.65       53.66      1.51 o 
  -5   3   2      143.23      162.12      4.11 o 
  -4   3   2      474.16      450.09      4.73 o 
  -3   3   2      599.29      590.53      5.83 o 
  -2   3   2        1.32        0.29      0.21 o 
  -1   3   2       73.64       68.82      1.42 o 
   0   3   2      342.06      346.15      2.92 o 
   1   3   2       93.22       94.89      1.46 o 
   2   3   2     1510.19     1472.76     14.44 o 
   3   3   2      928.08      978.53     10.36 o 
   4   3   2      150.76      147.30      2.83 o 
   5   3   2       21.59       21.61      1.49 o 
   6   3   2       27.95       26.42      2.03 o 
   7   3   2        2.21        0.46      1.09 o 
   8   3   2       10.47       10.23      1.73 o 
   9   3   2        0.15        0.18      1.29 o 
  -9   4   2        5.02        4.46      1.39 o 
  -8   4   2       75.16       82.12      4.74 o 
  -7   4   2       96.49       85.35      3.82 o 
  -6   4   2       11.51        9.41      1.21 o 
  -5   4   2       28.25       26.52      0.99 o 
  -4   4   2      100.52       93.71      1.65 o 
  -3   4   2       51.90       55.34      1.29 o 
  -2   4   2     1412.07     1413.73     12.12 o 
  -1   4   2       13.87       10.61      0.69 o 
   0   4   2     1735.02     1627.46     11.46 o 
   1   4   2     1122.32     1130.52     10.90 o 
   2   4   2      274.22      269.52      3.72 o 
   3   4   2       59.94       52.56      2.33 o 
   4   4   2        2.75        1.24      0.47 o 
   5   4   2      166.78      164.68      3.31 o 
   6   4   2      114.77      110.52      3.75 o 
   7   4   2        6.72        4.23      1.28 o 
   8   4   2        2.36        3.16      1.43 o 
   9   4   2        1.66        0.89      1.35 o 
 -10   5   2        0.38        1.22      2.00 o 
  -9   5   2        0.00       -0.54      1.01 o 
  -8   5   2        0.38        0.56      0.73 o 
  -7   5   2       15.04       15.62      1.30 o 
  -6   5   2      138.53      135.85      3.08 o 
  -5   5   2        2.00        1.60      0.75 o 
  -4   5   2      671.64      707.87      6.83 o 
  -3   5   2       36.60       32.36      1.04 o 
  -2   5   2      118.80      129.82      2.02 o 
  -1   5   2        6.82        5.89      0.51 o 
   0   5   2        7.62        8.50      0.42 o 
   1   5   2      211.96      201.93      2.34 o 
   2   5   2       23.79       24.18      2.56 o 
   3   5   2       75.34       88.05      2.04 o 
   4   5   2      376.69      377.12      5.31 o 
   5   5   2       65.08       58.06      1.91 o 
   6   5   2       21.34       18.58      1.75 o 
   7   5   2        2.64        3.59      2.00 o 
   8   5   2       13.66       10.96      1.83 o 
   9   5   2        2.34        1.18      1.39 o 
 -10   6   2        5.74        7.75      1.79 o 
  -9   6   2       22.22       27.54      4.92 o 
  -8   6   2        1.20        1.44      0.87 o 
  -7   6   2      223.85      221.77      4.39 o 
  -6   6   2        0.13       -0.03      0.52 o 
  -5   6   2       41.57       40.25      1.56 o 
  -4   6   2       43.46       39.11      1.36 o 
  -3   6   2       31.79       30.41      1.63 o 
  -2   6   2       14.93       10.60      0.62 o 
  -1   6   2       33.98       31.55      0.76 o 
   0   6   2      127.40      128.61      1.77 o 
   1   6   2       79.25       84.81      1.35 o 
   2   6   2      597.07      605.07      7.01 o 
   3   6   2       36.99       38.30      2.14 o 
   4   6   2        6.40        7.21      1.42 o 
   5   6   2       38.98       39.57      1.68 o 
   6   6   2       82.53       77.14      3.16 o 
   7   6   2       36.71       34.05      2.45 o 
   8   6   2        1.98        1.09      1.27 o 
   9   6   2        1.02        1.81      1.81 o 
 -10   7   2        7.12       10.02      2.00 o 
  -9   7   2        3.65        3.45      1.41 o 
  -8   7   2        0.03       -0.23      0.91 o 
  -7   7   2        5.46        5.11      0.97 o 
  -6   7   2        2.61        4.87      0.83 o 
  -5   7   2       44.64       45.86      1.72 o 
  -4   7   2       74.60       60.53      1.82 o 
  -3   7   2      218.60      219.22      4.01 o 
  -2   7   2        8.55        7.37      0.73 o 
  -1   7   2       44.50       39.88      0.97 o 
   0   7   2      451.38      424.36      4.30 o 
   1   7   2        2.65        2.23      0.45 o 
   2   7   2       68.36       57.95      1.64 o 
   3   7   2       18.41       19.89      1.10 o 
   4   7   2       49.94       47.35      1.73 o 
   5   7   2        7.09       10.40      1.06 o 
   6   7   2       28.82       27.10      2.08 o 
   7   7   2        2.65        0.99      1.00 o 
   8   7   2        4.10        4.00      1.75 o 
   9   7   2        5.55       11.50      5.01 o 
 -10   8   2        2.74        2.47      1.60 o 
  -9   8   2       15.24       18.18      2.16 o 
  -8   8   2        3.06        3.25      1.47 o 
  -7   8   2      183.15      178.24      4.01 o 
  -6   8   2       43.70       42.71      1.84 o 
  -5   8   2       25.62       25.79      1.40 o 
  -4   8   2       21.68       22.91      1.70 o 
  -3   8   2        1.45        3.63      0.71 o 
  -2   8   2      394.07      378.06      5.07 o 
  -1   8   2      226.73      233.89      2.46 o 
   0   8   2       84.90       82.80      1.48 o 
   1   8   2        4.85        5.18      0.59 o 
   2   8   2      440.05      418.74      4.38 o 
   3   8   2       32.19       33.48      1.20 o 
   4   8   2       94.21       92.90      2.41 o 
   5   8   2       67.55       69.02      2.20 o 
   6   8   2       95.24       90.23      2.72 o 
   7   8   2       25.35       26.34      2.25 o 
   8   8   2        1.32        2.93      1.36 o 
 -10   9   2        7.39        6.40      2.77 o 
  -9   9   2        4.25        7.15      1.63 o 
  -8   9   2       44.29       46.25      2.90 o 
  -7   9   2      112.44      104.24      3.20 o 
  -6   9   2      411.00      402.30      6.29 o 
  -5   9   2       13.94       16.03      1.32 o 
  -4   9   2      102.04      102.08      2.52 o 
  -3   9   2      672.71      698.44      7.24 o 
  -2   9   2       24.50       23.80      0.79 o 
  -1   9   2        6.38        5.87      0.43 o 
   0   9   2      134.17      143.19      2.12 o 
   1   9   2        0.52        2.42      0.39 o 
   2   9   2      268.22      279.68      4.25 o 
   3   9   2        9.57       10.56      0.82 o 
   4   9   2       76.57       81.26      4.05 o 
   5   9   2      357.39      344.14      5.58 o 
   6   9   2        0.26        0.15      0.73 o 
   7   9   2        5.08        5.03      1.61 o 
   8   9   2       10.70        9.90      1.83 o 
  -9  10   2        1.02        0.67      2.27 o 
  -8  10   2       13.70       12.53      2.38 o 
  -7  10   2        8.51       11.41      1.32 o 
  -6  10   2       30.21       27.71      2.60 o 
  -5  10   2       44.50       43.88      1.79 o 
  -4  10   2      109.73      115.24      2.77 o 
  -3  10   2      327.73      341.21      4.44 o 
  -2  10   2      166.17      177.35      2.36 o 
  -1  10   2        4.11        2.26      0.46 o 
   0  10   2      202.06      206.68      2.78 o 
   1  10   2      655.90      648.10      6.42 o 
   2  10   2      169.78      164.62      3.11 o 
   3  10   2       12.24       11.66      0.88 o 
   4  10   2       84.61       82.08      2.07 o 
   5  10   2        6.07        6.81      1.29 o 
   6  10   2        1.63        1.08      0.79 o 
   7  10   2       20.76       17.02      2.05 o 
   8  10   2        0.00       -0.13      1.23 o 
  -9  11   2        0.81        2.16      1.54 o 
  -8  11   2        7.37        8.40      1.73 o 
  -7  11   2        5.64        4.17      3.67 o 
  -6  11   2        1.41        0.26      0.70 o 
  -5  11   2        2.38        1.85      0.82 o 
  -4  11   2       69.18       75.78      2.26 o 
  -3  11   2      182.78      177.67      3.31 o 
  -2  11   2       26.05       24.50      1.06 o 
  -1  11   2       20.28       19.95      0.88 o 
   0  11   2      473.13      476.18      5.84 o 
   1  11   2      681.97      691.19      6.88 o 
   2  11   2      202.15      203.65      3.64 o 
   3  11   2        2.00        1.93      0.67 o 
   4  11   2        3.86        6.68      1.09 o 
   5  11   2       20.59       20.25      1.49 o 
   6  11   2        1.04        0.28      0.76 o 
   7  11   2        1.46        0.94      1.09 o 
   8  11   2        0.00       -0.53      1.19 o 
  -9  12   2        0.04       -0.18      1.28 o 
  -8  12   2        0.16        1.17      1.52 o 
  -7  12   2       31.97       29.92      2.44 o 
  -6  12   2       66.11       65.22      2.42 o 
  -5  12   2       10.24        9.92      1.35 o 
  -4  12   2       88.82       96.51      3.04 o 
  -3  12   2      343.02      324.01      3.73 o 
  -2  12   2      128.00      123.98      2.03 o 
  -1  12   2       37.72       37.27      1.17 o 
   0  12   2      167.68      169.81      2.62 o 
   1  12   2       18.78       16.21      0.85 o 
   2  12   2      118.29      118.30      2.74 o 
   3  12   2       11.47       13.57      1.15 o 
   4  12   2      208.73      198.46      3.94 o 
   5  12   2        7.51        5.53      1.03 o 
   6  12   2       13.19        8.60      1.20 o 
   7  12   2        0.08       -0.17      0.98 o 
   8  12   2        5.63        7.04      1.75 o 
  -9  13   2        0.05       -1.63      1.63 o 
  -8  13   2       53.09       67.24      3.61 o 
  -7  13   2        0.04        0.51      0.98 o 
  -6  13   2        0.71        0.72      0.74 o 
  -5  13   2      765.67      716.41      6.82 o 
  -4  13   2      223.41      208.86      3.29 o 
  -3  13   2       21.29       18.68      0.92 o 
  -2  13   2       11.55       13.26      1.00 o 
  -1  13   2      243.85      247.01      3.43 o 
   0  13   2      108.19      100.28      2.02 o 
   1  13   2       95.17      101.96      2.84 o 
   2  13   2        2.75        4.49      1.35 o 
   3  13   2     1253.44     1200.05     15.47 o 
   4  13   2      212.91      209.90      5.29 o 
   5  13   2       21.77       19.54      1.55 o 
   6  13   2        8.87       12.59      2.47 o 
   7  13   2        8.71        8.49      1.67 o 
   8  13   2       16.75       22.50      3.72 o 
  -9  14   2        0.61       -0.82      2.04 o 
  -8  14   2       12.01       10.85      1.95 o 
  -7  14   2        0.26        0.95      1.15 o 
  -6  14   2       72.37       68.27      2.00 o 
  -5  14   2        2.34        2.65      0.72 o 
  -4  14   2       47.15       48.83      2.06 o 
  -3  14   2        8.95        8.00      0.71 o 
  -2  14   2        0.85        0.16      0.48 o 
  -1  14   2       78.70       75.47      2.75 o 
   0  14   2       32.90       32.60      1.23 o 
   1  14   2       30.40       29.66      1.19 o 
   2  14   2       80.94       85.28      2.44 o 
   3  14   2       66.14       72.08      2.39 o 
   4  14   2       22.33       22.65      2.17 o 
   5  14   2       40.65       41.79      3.52 o 
   6  14   2        0.19        0.47      0.82 o 
   7  14   2       16.77       15.46      1.70 o 
  -8  15   2        0.23       -0.46      1.68 o 
  -7  15   2        0.09       -0.90      0.90 o 
  -6  15   2       22.48       20.86      2.16 o 
  -5  15   2       85.80       78.61      2.11 o 
  -4  15   2      544.51      518.95      6.07 o 
  -3  15   2      726.08      717.44      8.08 o 
  -2  15   2       89.73       90.81      2.25 o 
  -1  15   2        6.36        8.46      1.87 o 
   0  15   2       93.96       94.61      2.09 o 
   1  15   2      125.47      112.76      2.97 o 
   2  15   2     1090.11     1057.53     12.31 o 
   3  15   2      100.48      101.81      2.85 o 
   4  15   2      110.48      101.39      3.06 o 
   5  15   2        3.24        4.55      1.07 o 
   6  15   2        0.83        1.49      0.93 o 
   7  15   2        1.80        4.21      1.39 o 
  -8  16   2       10.33       13.74      3.31 o 
  -7  16   2       14.72       14.87      2.72 o 
  -6  16   2        3.98        2.97      1.28 o 
  -5  16   2       86.99       94.59      3.32 o 
  -4  16   2        0.27       -0.34      0.71 o 
  -3  16   2       21.98       21.02      1.32 o 
  -2  16   2        8.98       10.44      1.13 o 
  -1  16   2       21.91       26.01      1.49 o 
   0  16   2        4.30        4.03      0.84 o 
   1  16   2        5.97        5.95      1.14 o 
   2  16   2      289.50      282.94      6.58 o 
   3  16   2       16.19       18.83      1.87 o 
   4  16   2       34.03       36.76      2.03 o 
   5  16   2        2.93        5.29      1.12 o 
   6  16   2        7.71        9.45      1.39 o 
   7  16   2        0.00        0.41      1.31 o 
  -8  17   2        1.02       -1.90      1.90 o 
  -7  17   2       11.59       14.45      2.14 o 
  -6  17   2       36.10       39.47      2.89 o 
  -5  17   2       27.47       31.14      1.96 o 
  -4  17   2       40.12       42.03      2.07 o 
  -3  17   2       94.50       95.66      2.85 o 
  -2  17   2      201.40      200.81      4.11 o 
  -1  17   2       30.36       32.23      2.38 o 
   0  17   2       19.71       17.02      1.31 o 
   1  17   2      167.99      176.41      3.80 o 
   2  17   2        0.09        1.34      0.95 o 
   3  17   2      130.24      135.21      6.08 o 
   4  17   2        2.92        4.59      1.09 o 
   5  17   2       49.91       55.47      2.53 o 
   6  17   2       12.09       15.99      2.16 o 
  -7  18   2        0.82        2.08      2.68 o 
  -6  18   2        2.97        5.12      1.68 o 
  -5  18   2        0.60       -0.13      0.85 o 
  -4  18   2       25.63       30.44      1.90 o 
  -3  18   2      108.64      101.95      3.08 o 
  -2  18   2      113.56      118.88      3.18 o 
  -1  18   2      334.82      325.52      5.53 o 
   0  18   2      117.22      110.31      2.97 o 
   1  18   2       27.00       25.76      1.63 o 
   2  18   2        1.92        2.54      1.08 o 
   3  18   2       27.90       28.73      2.36 o 
   4  18   2        8.55        6.11      1.20 o 
   5  18   2        0.08       -0.17      0.95 o 
   6  18   2        0.11       -0.08      1.25 o 
  -7  19   2        0.52        1.63      2.22 o 
  -6  19   2        0.28        0.51      1.13 o 
  -5  19   2        8.95        7.92      1.88 o 
  -4  19   2       17.28       16.83      1.63 o 
  -3  19   2        2.78        3.91      0.99 o 
  -2  19   2        0.56        0.51      0.77 o 
  -1  19   2        1.64        0.34      0.76 o 
   0  19   2        1.00        0.98      0.95 o 
   1  19   2        3.33        3.87      0.96 o 
   2  19   2        0.22        0.45      0.94 o 
   3  19   2       18.02       16.26      1.95 o 
   4  19   2       17.27       16.44      1.71 o 
   5  19   2        0.69       -0.77      0.94 o 
   6  19   2        1.55        3.45      2.31 o 
  -6  20   2        0.57        0.73      1.31 o 
  -5  20   2        8.66       10.19      6.28 o 
  -4  20   2       37.57       39.24      2.26 o 
  -3  20   2       11.57       10.61      1.40 o 
  -2  20   2        0.02        0.61      0.80 o 
  -1  20   2       56.01       51.63      2.30 o 
   0  20   2       54.18       49.30      2.82 o 
   1  20   2       29.55       27.69      4.26 o 
   2  20   2        8.94        8.45      1.54 o 
   3  20   2       17.00       16.74      2.12 o 
   4  20   2       20.55       20.23      1.85 o 
   5  20   2        3.37        2.82      1.75 o 
  -6  21   2        3.38        6.26      2.54 o 
  -5  21   2        1.18        3.08      1.46 o 
  -4  21   2        0.17       -0.63      0.93 o 
  -3  21   2        0.75       -0.26      2.86 o 
  -2  21   2       17.67       10.69      1.71 o 
  -1  21   2        2.21        2.26      1.02 o 
   0  21   2        0.09        0.94      1.03 o 
   1  21   2        4.57        4.13      2.09 o 
   2  21   2        1.03        1.21      1.15 o 
   3  21   2        8.16        8.55      2.52 o 
   4  21   2       10.34       18.07      2.63 o 
   5  21   2        1.77        5.08      2.27 o 
  -5  22   2        1.28        4.58      2.31 o 
  -4  22   2        7.33        7.88      1.42 o 
  -3  22   2        9.29       11.94      1.91 o 
  -2  22   2        6.82       10.32      1.78 o 
  -1  22   2       21.82       30.85      2.01 o 
   0  22   2       26.39       27.97      3.74 o 
   1  22   2       26.33       32.48      3.86 o 
   2  22   2        0.86       -0.41      2.00 o 
   3  22   2       30.47       36.39      2.91 o 
   4  22   2        0.02        1.59      1.90 o 
  -5  23   2       22.90       22.32      3.90 o 
  -4  23   2        0.59        0.67      1.30 o 
  -3  23   2        1.03        0.93      3.36 o 
  -2  23   2       47.34       46.62      4.81 o 
  -1  23   2        0.22        2.18      2.04 o 
   0  23   2        3.69        4.63      2.36 o 
   1  23   2        9.03        8.12      2.72 o 
   2  23   2        3.86        2.63      2.27 o 
  -3  24   2       13.99       15.75      3.20 o 
  -2  24   2       13.39       12.96      2.12 o 
  -1  24   2        5.27        7.57      2.59 o 
   0  24   2        1.21       -0.18      2.09 o 
   1  24   2       10.46        8.03      2.81 o 
  -3  25   2        0.05       -1.90      2.27 o 
  -2  25   2        0.30        1.19      1.55 o 
  -1  25   2        2.84        0.54      2.04 o 
 -10   1   3        1.02        0.54      1.41 o 
  -9   1   3       48.10       61.37      4.13 o 
  -8   1   3        0.02        1.55      1.06 o 
  -7   1   3        3.42        2.92      1.03 o 
  -6   1   3      137.48      136.85      3.01 o 
  -5   1   3        6.41        4.47      0.52 o 
  -4   1   3      666.11      681.75      5.39 o 
  -3   1   3       15.78       21.49      0.86 o 
  -2   1   3     1292.20     1355.58     13.57 o 
  -1   1   3      170.49      162.51      2.18 o 
   0   1   3      101.70       98.67      1.56 o 
   1   1   3       11.87        9.90      0.35 o 
   2   1   3      363.20      385.07      3.95 o 
   3   1   3        0.26        1.34      0.44 o 
   4   1   3      132.55      138.03      3.83 o 
   5   1   3        0.69        0.83      0.77 o 
   6   1   3        0.48        0.74      1.20 o 
   7   1   3       55.00       51.79      2.96 o 
   8   1   3        0.07       -1.08      1.27 o 
 -10   2   3        6.17        4.49      2.31 o 
  -9   2   3        0.06       -0.49      1.43 o 
  -8   2   3       20.57       16.49      1.97 o 
  -7   2   3       16.18       13.22      1.21 o 
  -6   2   3        0.54        0.37      0.49 o 
  -5   2   3      537.51      588.57      7.44 o 
  -4   2   3      319.63      315.43      3.31 o 
  -3   2   3        0.00        0.16      0.27 o 
  -2   2   3      568.43      559.55      5.57 o 
  -1   2   3      177.69      183.78      2.36 o 
   0   2   3       36.10       38.29      1.05 o 
   1   2   3       31.79       31.38      0.80 o 
   2   2   3      344.20      337.73      3.53 o 
   3   2   3      362.76      385.96      5.10 o 
   4   2   3       22.59       23.41      1.68 o 
   5   2   3       74.66       78.41      3.10 o 
   6   2   3        3.03        3.79      1.16 o 
   7   2   3        0.12       -0.23      0.94 o 
   8   2   3        5.36        3.04      1.38 o 
 -10   3   3        4.29        6.21      2.45 o 
  -9   3   3        0.73        1.55      1.22 o 
  -8   3   3       84.10       82.76      3.56 o 
  -7   3   3       51.33       56.00      2.15 o 
  -6   3   3        0.16        0.73      0.54 o 
  -5   3   3       23.15       25.58      2.27 o 
  -4   3   3      227.23      236.62      3.27 o 
  -3   3   3       28.60       32.57      0.98 o 
  -2   3   3       41.05       39.89      2.09 o 
  -1   3   3      625.40      659.92      6.18 o 
   0   3   3      260.55      254.22      3.45 o 
   1   3   3       41.10       43.96      0.95 o 
   2   3   3      146.56      156.41      2.71 o 
   3   3   3        0.02       -0.38      0.38 o 
   4   3   3        7.18       10.52      1.28 o 
   5   3   3       64.58       62.19      2.79 o 
   6   3   3       92.71       99.49      5.26 o 
   7   3   3        0.87       -0.05      0.99 o 
   8   3   3       17.59       19.80      2.59 o 
 -10   4   3        0.02       -1.68      1.77 o 
  -9   4   3        0.68        0.73      1.20 o 
  -8   4   3        0.75        0.94      1.02 o 
  -7   4   3       12.90       15.02      1.66 o 
  -6   4   3      203.84      211.29      4.20 o 
  -5   4   3        3.35        3.45      0.86 o 
  -4   4   3       23.67       31.78      1.14 o 
  -3   4   3      280.40      284.88      3.07 o 
  -2   4   3      645.63      637.78      6.23 o 
  -1   4   3       56.24       55.70      1.40 o 
   0   4   3      711.64      713.21      5.66 o 
   1   4   3      159.33      173.06      2.21 o 
   2   4   3       28.74       37.56      1.30 o 
   3   4   3       78.85       85.47      2.06 o 
   4   4   3       23.04       25.38      1.76 o 
   5   4   3        3.23        2.44      1.22 o 
   6   4   3        6.51        4.69      1.33 o 
   7   4   3        6.73        8.08      1.57 o 
   8   4   3        1.94        0.44      1.23 o 
 -10   5   3        3.80        5.67      2.68 o 
  -9   5   3        3.59        6.95      1.86 o 
  -8   5   3      139.65      140.64      3.67 o 
  -7   5   3        7.95        8.54      1.10 o 
  -6   5   3      138.96      147.76      3.34 o 
  -5   5   3        2.03        1.35      0.84 o 
  -4   5   3       20.91       18.71      1.78 o 
  -3   5   3       13.54       19.94      0.91 o 
  -2   5   3      153.10      141.59      2.65 o 
  -1   5   3      168.90      161.10      2.18 o 
   0   5   3      127.03      118.57      1.58 o 
   1   5   3       21.94       25.56      1.47 o 
   2   5   3      220.19      228.75      3.61 o 
   3   5   3       32.74       37.33      2.20 o 
   4   5   3      168.28      171.00      3.53 o 
   5   5   3       63.57       64.97      2.93 o 
   6   5   3       15.30       13.20      1.76 o 
   7   5   3        4.35        5.02      1.84 o 
   8   5   3        8.32       11.88      4.92 o 
 -10   6   3       25.77       31.30      4.17 o 
  -9   6   3        3.22        4.58      1.39 o 
  -8   6   3       34.88       43.69      2.18 o 
  -7   6   3      187.09      193.51      4.21 o 
  -6   6   3        5.55        5.36      0.87 o 
  -5   6   3      253.06      268.68      4.58 o 
  -4   6   3      330.62      334.91      4.35 o 
  -3   6   3        0.16        2.89      2.04 o 
  -2   6   3        3.10        3.85      0.55 o 
  -1   6   3       43.73       43.54      1.14 o 
   0   6   3        0.03        0.14      0.21 o 
   1   6   3      209.88      200.92      2.53 o 
   2   6   3       92.36      101.06      2.28 o 
   3   6   3      317.21      319.89      5.75 o 
   4   6   3       21.96       21.61      1.31 o 
   5   6   3       87.30       87.34      3.38 o 
   6   6   3      104.32      111.74      4.99 o 
   7   6   3        1.32        1.00      1.10 o 
   8   6   3       19.66       21.18      2.63 o 
  -9   7   3        2.54        3.87      1.77 o 
  -8   7   3       49.59       52.70      2.53 o 
  -7   7   3      329.69      328.29      6.85 o 
  -6   7   3       19.32       19.87      1.63 o 
  -5   7   3        0.09        0.01      0.44 o 
  -4   7   3        5.03        2.51      0.69 o 
  -3   7   3      200.05      190.71      2.99 o 
  -2   7   3       19.42       19.37      1.04 o 
  -1   7   3      575.07      575.47      6.15 o 
   0   7   3      106.72      106.94      1.56 o 
   1   7   3      119.47      121.75      1.87 o 
   2   7   3       50.81       51.17      1.46 o 
   3   7   3        9.46        9.54      0.92 o 
   4   7   3       23.77       21.70      1.32 o 
   5   7   3      238.74      236.46      5.78 o 
   6   7   3       73.83       71.01      3.27 o 
   7   7   3        4.30        3.98      1.43 o 
   8   7   3        3.39        5.98      1.70 o 
  -9   8   3       12.33       12.15      1.92 o 
  -8   8   3        0.83        1.39      0.91 o 
  -7   8   3        4.98        3.00      0.95 o 
  -6   8   3       77.46       75.74      3.77 o 
  -5   8   3        1.87        2.80      0.70 o 
  -4   8   3      101.82      105.97      2.51 o 
  -3   8   3     1634.26     1631.20     14.65 o 
  -2   8   3       56.94       56.98      1.74 o 
  -1   8   3      140.10      138.16      1.84 o 
   0   8   3       84.90       76.96      1.53 o 
   1   8   3      769.18      826.97      9.33 o 
   2   8   3       70.74       74.70      2.33 o 
   3   8   3        2.96        4.87      0.84 o 
   4   8   3       26.02       31.07      1.59 o 
   5   8   3        4.21        2.85      2.86 o 
   6   8   3        7.79        5.76      1.44 o 
   7   8   3        5.59        5.71      1.39 o 
   8   8   3        7.16        4.14      1.52 o 
  -9   9   3        6.79        6.89      1.72 o 
  -8   9   3       27.20       21.33      1.77 o 
  -7   9   3       15.72       16.68      1.52 o 
  -6   9   3        5.33        3.14      0.86 o 
  -5   9   3      161.61      160.64      3.56 o 
  -4   9   3       13.06       14.99      0.99 o 
  -3   9   3        3.44        2.65      0.53 o 
  -2   9   3       18.21       18.93      0.81 o 
  -1   9   3     1583.98     1634.87     17.16 o 
   0   9   3       72.95       72.36      1.53 o 
   1   9   3        1.84        2.05      0.72 o 
   2   9   3       20.46       21.14      1.24 o 
   3   9   3        9.10        8.85      0.84 o 
   4   9   3        9.94        8.56      1.02 o 
   5   9   3       57.41       51.16      2.12 o 
   6   9   3       10.80        9.88      1.75 o 
   7   9   3        1.18        1.72      1.15 o 
   8   9   3        0.72        1.70      1.37 o 
  -9  10   3        2.71        3.24      1.49 o 
  -8  10   3        0.05        0.61      0.89 o 
  -7  10   3        0.80        0.94      0.81 o 
  -6  10   3      213.60      210.07      4.72 o 
  -5  10   3        0.93        0.26      0.58 o 
  -4  10   3      121.37      116.54      2.52 o 
  -3  10   3       87.15       89.67      2.11 o 
  -2  10   3       48.33       43.87      1.28 o 
  -1  10   3        0.06        0.18      0.28 o 
   0  10   3       93.74       95.15      1.83 o 
   1  10   3       22.58       25.10      1.26 o 
   2  10   3       68.42       71.96      2.14 o 
   3  10   3       27.65       25.09      1.30 o 
   4  10   3       85.00       90.04      3.67 o 
   5  10   3        2.51        1.19      0.66 o 
   6  10   3       14.44       13.16      1.84 o 
   7  10   3        2.47        3.43      1.61 o 
  -9  11   3        4.35        5.08      1.68 o 
  -8  11   3       13.44       10.81      1.49 o 
  -7  11   3       16.69       15.63      1.54 o 
  -6  11   3       11.84       12.23      1.42 o 
  -5  11   3       28.94       28.71      2.21 o 
  -4  11   3        0.47        0.33      0.48 o 
  -3  11   3        5.06        6.88      0.60 o 
  -2  11   3      171.09      175.76      2.77 o 
  -1  11   3       72.60       78.57      2.06 o 
   0  11   3       85.63       97.55      1.90 o 
   1  11   3        7.20        6.33      0.85 o 
   2  11   3        7.48        7.22      0.92 o 
   3  11   3       30.62       30.07      1.42 o 
   4  11   3      172.43      169.32      3.41 o 
   5  11   3        2.14        1.42      0.71 o 
   6  11   3        5.80        3.30      1.31 o 
   7  11   3        1.64       -0.59      2.25 o 
  -9  12   3        7.33        7.30      2.72 o 
  -8  12   3       30.42       39.14      2.95 o 
  -7  12   3       73.18       76.27      3.46 o 
  -6  12   3       38.73       46.59      2.72 o 
  -5  12   3        2.79        3.45      0.88 o 
  -4  12   3       68.84       73.63      2.95 o 
  -3  12   3      107.97      106.25      2.27 o 
  -2  12   3        1.20       -0.05      0.46 o 
  -1  12   3       19.13       21.09      1.19 o 
   0  12   3        3.45        2.03      0.46 o 
   1  12   3       45.23       45.97      1.71 o 
   2  12   3      248.47      251.23      4.66 o 
   3  12   3        0.66        0.74      0.58 o 
   4  12   3      101.13      102.36      2.59 o 
   5  12   3       29.73       26.60      2.63 o 
   6  12   3        2.72        1.68      1.15 o 
   7  12   3        0.81        2.98      1.38 o 
  -9  13   3        0.09       -1.77      1.77 o 
  -8  13   3       13.86       15.61      3.99 o 
  -7  13   3       30.26       27.66      1.95 o 
  -6  13   3        9.98       11.83      1.39 o 
  -5  13   3        1.92        1.53      0.79 o 
  -4  13   3       15.73       16.61      0.98 o 
  -3  13   3        1.84        1.96      0.51 o 
  -2  13   3        0.12       -0.41      0.41 o 
  -1  13   3      160.25      162.57      3.26 o 
   0  13   3        0.18        0.14      0.39 o 
   1  13   3        6.39        5.54      0.86 o 
   2  13   3       53.72       49.95      1.96 o 
   3  13   3       29.82       34.48      1.56 o 
   4  13   3        1.26        1.06      0.86 o 
   5  13   3        0.43        0.87      1.36 o 
   6  13   3        0.09       -0.23      1.07 o 
   7  13   3        6.75        9.34      1.82 o 
  -8  14   3       26.89       30.85      6.46 o 
  -7  14   3        0.27        2.07      1.21 o 
  -6  14   3        2.20        1.98      0.96 o 
  -5  14   3       14.69       13.57      1.10 o 
  -4  14   3       11.57       12.24      0.93 o 
  -3  14   3      158.91      164.14      2.93 o 
  -2  14   3        0.12        0.22      0.57 o 
  -1  14   3        0.11        0.60      0.54 o 
   0  14   3       42.93       42.46      2.15 o 
   1  14   3        8.65        8.28      0.99 o 
   2  14   3       21.80       19.46      1.44 o 
   3  14   3        4.80        4.30      0.96 o 
   4  14   3        6.67        6.28      0.99 o 
   5  14   3        1.28       -0.13      0.81 o 
   6  14   3       11.83       16.33      2.27 o 
   7  14   3        0.01        0.84      1.37 o 
  -8  15   3        0.00        5.08      2.27 o 
  -7  15   3        6.05        7.92      1.04 o 
  -6  15   3       44.79       42.25      1.74 o 
  -5  15   3        5.33        5.73      0.86 o 
  -4  15   3        4.74        3.30      0.64 o 
  -3  15   3        0.08       -0.25      0.54 o 
  -2  15   3       44.64       42.55      1.89 o 
  -1  15   3       53.94       56.43      2.01 o 
   0  15   3        0.78        1.68      1.09 o 
   1  15   3        4.03        2.48      0.81 o 
   2  15   3       15.43       15.09      1.34 o 
   3  15   3       15.87       16.48      1.47 o 
   4  15   3       21.75       23.01      1.82 o 
   5  15   3        1.87        2.08      1.03 o 
   6  15   3        0.14       -1.09      1.29 o 
  -8  16   3        6.43       10.70      2.99 o 
  -7  16   3        2.22        2.41      1.61 o 
  -6  16   3        2.25        3.90      0.89 o 
  -5  16   3       68.70       62.75      2.02 o 
  -4  16   3       20.06       22.12      1.53 o 
  -3  16   3        2.13        0.00      0.74 o 
  -2  16   3      296.45      293.28      5.21 o 
  -1  16   3       52.02       53.02      2.06 o 
   0  16   3      133.04      131.62      4.04 o 
   1  16   3       44.56       48.97      2.55 o 
   2  16   3       15.15       11.07      1.22 o 
   3  16   3       15.29       15.00      2.54 o 
   4  16   3       30.67       29.24      2.52 o 
   5  16   3        8.56       10.28      1.42 o 
   6  16   3       12.50       15.77      1.77 o 
  -8  17   3        0.09        1.04      2.22 o 
  -7  17   3        0.39       -0.15      1.77 o 
  -6  17   3        1.07        0.53      1.26 o 
  -5  17   3        3.65        2.21      0.78 o 
  -4  17   3        0.70        0.38      0.67 o 
  -3  17   3        8.80        7.99      1.42 o 
  -2  17   3       59.78       54.86      2.20 o 
  -1  17   3      598.74      591.08     10.29 o 
   0  17   3        6.79        6.59      1.34 o 
   1  17   3       22.84       25.84      2.13 o 
   2  17   3       17.87       17.96      1.50 o 
   3  17   3        7.70        5.80      1.74 o 
   4  17   3        2.73        1.97      1.02 o 
   5  17   3        0.67        1.23      1.00 o 
   6  17   3        0.02        0.03      1.25 o 
  -7  18   3        0.02       -1.68      1.68 o 
  -6  18   3        5.72        5.04      0.99 o 
  -5  18   3       37.12       36.35      2.59 o 
  -4  18   3        2.90        3.78      1.08 o 
  -3  18   3        7.91        7.81      1.68 o 
  -2  18   3        1.61        1.86      0.88 o 
  -1  18   3        0.20        0.62      0.99 o 
   0  18   3        2.15        2.79      2.47 o 
   1  18   3       21.36       22.64      2.04 o 
   2  18   3       10.45        9.89      1.60 o 
   3  18   3       20.39       23.24      2.22 o 
   4  18   3        4.02        3.51      1.17 o 
   5  18   3        0.01        0.67      1.07 o 
  -7  19   3        2.59        4.63      2.36 o 
  -6  19   3        4.69        3.55      1.27 o 
  -5  19   3        0.20        0.52      1.03 o 
  -4  19   3        0.11        0.02      1.07 o 
  -3  19   3        9.26        6.02      1.20 o 
  -2  19   3       12.99       12.34      1.43 o 
  -1  19   3        5.93        7.89      1.68 o 
   0  19   3       23.40       21.67      2.10 o 
   1  19   3        7.25        7.48      1.90 o 
   2  19   3        5.52        4.54      1.38 o 
   3  19   3       49.83       51.33      3.07 o 
   4  19   3        6.98        4.59      1.29 o 
   5  19   3       21.32       32.17      2.32 o 
  -6  20   3        0.85        1.72      1.81 o 
  -5  20   3        4.65        4.39      1.34 o 
  -4  20   3        1.72        0.38      1.21 o 
  -3  20   3        1.16        1.52      0.93 o 
  -2  20   3       20.34       16.81      1.63 o 
  -1  20   3        0.77        0.91      1.13 o 
   0  20   3        8.50        8.28      1.66 o 
   1  20   3        0.28       -0.35      1.04 o 
   2  20   3       16.89        9.80      2.59 o 
   3  20   3       12.01       14.74      3.27 o 
   4  20   3        0.67        2.07      1.11 o 
  -6  21   3        2.19        0.50      2.18 o 
  -5  21   3        0.45        0.83      1.09 o 
  -4  21   3        2.07        3.33      1.48 o 
  -3  21   3        5.43        7.26      1.39 o 
  -2  21   3        7.70       11.81      1.51 o 
  -1  21   3       23.91       17.56      2.16 o 
   0  21   3       10.82       13.00      2.61 o 
   1  21   3        5.07        6.41      1.55 o 
   2  21   3        0.00       -0.45      1.77 o 
   3  21   3       21.49       21.09      3.58 o 
   4  21   3        1.38        0.45      1.46 o 
  -5  22   3        0.90        0.77      2.22 o 
  -4  22   3        4.73        7.18      1.79 o 
  -3  22   3       74.14       81.13      3.88 o 
  -2  22   3       31.42       29.89      2.65 o 
  -1  22   3        4.09        1.63      1.63 o 
   0  22   3        4.84        3.31      1.63 o 
   1  22   3       13.34       17.96      3.31 o 
   2  22   3       22.27       32.52      4.08 o 
  -4  23   3        9.49       11.09      2.08 o 
  -3  23   3        4.16        7.35      1.81 o 
  -2  23   3        0.13       -0.05      1.36 o 
  -1  23   3        7.40        4.88      4.67 o 
   0  23   3        7.19        9.03      1.92 o 
   1  23   3        7.12       10.25      3.08 o 
  -3  24   3        0.01        0.86      2.13 o 
  -2  24   3       36.14       36.42      4.31 o 
  -1  24   3        2.70        1.27      2.04 o 
  -1  25   3        2.22        3.27      2.31 o 
 -10   0   4        4.15        4.26      2.68 o 
  -9   0   4        4.84       11.70      2.86 o 
  -8   0   4       56.32       67.63      4.85 o 
  -7   0   4      488.04      492.22     13.44 o 
  -6   0   4        0.02       -0.45      1.00 o 
  -5   0   4       55.80       51.74      2.13 o 
  -4   0   4       92.02       90.96      2.68 o 
  -3   0   4       40.17       36.88      4.15 o 
  -2   0   4     7369.45     7701.82     86.29 o 
  -1   0   4     8054.61     8378.64     76.06 o 
   0   0   4        0.64        3.28      0.64 o 
   1   0   4       41.61       42.28      1.10 o 
   2   0   4      179.39      204.39      6.44 o 
   3   0   4        1.21        1.63      1.22 o 
   4   0   4       10.45        7.62      1.86 o 
   5   0   4      114.89      111.20      5.53 o 
   6   0   4       21.70       19.69      2.95 o 
   7   0   4        2.21        1.81      1.77 o 
   8   0   4        3.10        2.40      2.18 o 
 -10   1   4        0.96        0.26      1.52 o 
  -9   1   4        0.49        0.51      3.02 o 
  -8   1   4       10.12       12.99      1.89 o 
  -7   1   4       12.33       11.10      3.11 o 
  -6   1   4       22.63       28.99      2.11 o 
  -5   1   4       14.53       14.10      1.11 o 
  -4   1   4        0.57        0.37      0.40 o 
  -3   1   4       15.30       14.76      0.81 o 
  -2   1   4       16.69       13.85      1.45 o 
  -1   1   4      870.78      895.06      8.37 o 
   0   1   4       12.37       10.37      0.75 o 
   1   1   4        7.70        9.21      0.41 o 
   2   1   4        9.83       10.20      1.17 o 
   3   1   4      125.94      130.05      3.79 o 
   4   1   4       49.31       45.67      2.37 o 
   5   1   4      122.50      117.55      4.09 o 
   6   1   4       16.55       13.67      1.81 o 
   7   1   4        1.07       -0.32      1.32 o 
   8   1   4        3.21        3.73      1.70 o 
 -10   2   4        0.23        0.23      1.43 o 
  -9   2   4       39.80       40.25      7.46 o 
  -8   2   4      240.24      249.38      6.64 o 
  -7   2   4       38.96       40.88      4.15 o 
  -6   2   4        0.00       -0.66      0.66 o 
  -5   2   4       87.45       86.89      2.53 o 
  -4   2   4       28.53       29.33      1.11 o 
  -3   2   4      200.28      205.94      2.98 o 
  -2   2   4      495.88      487.86      5.41 o 
  -1   2   4      853.71      879.99      8.24 o 
   0   2   4      142.05      155.54      2.32 o 
   1   2   4      100.85      109.69      1.94 o 
   2   2   4        0.76        1.30      0.50 o 
   3   2   4       44.16       50.77      2.99 o 
   4   2   4        3.35        3.57      1.06 o 
   5   2   4      275.12      281.63      6.56 o 
   6   2   4        5.10        4.01      1.36 o 
   7   2   4        0.82        1.34      1.13 o 
 -10   3   4        4.40        5.77      1.84 o 
  -9   3   4        8.19        6.48      1.66 o 
  -8   3   4        9.79        5.97      1.47 o 
  -7   3   4        1.25        0.14      1.20 o 
  -6   3   4      145.04      139.69      4.30 o 
  -5   3   4      459.47      468.50      5.63 o 
  -4   3   4      321.97      328.51      7.83 o 
  -3   3   4        0.21        1.13      0.41 o 
  -2   3   4      116.12      118.44      1.75 o 
  -1   3   4       58.72       59.91      1.38 o 
   0   3   4       53.15       55.17      1.05 o 
   1   3   4      153.20      161.64      4.65 o 
   2   3   4      191.23      189.53      3.30 o 
   3   3   4        7.54        9.72      1.30 o 
   4   3   4        7.85        9.80      1.39 o 
   5   3   4       41.86       47.51      2.69 o 
   6   3   4       34.04       30.73      2.52 o 
   7   3   4        6.05        4.74      2.40 o 
 -10   4   4        0.93       -0.40      1.50 o 
  -9   4   4        7.91        8.15      1.77 o 
  -8   4   4       89.49       91.67      3.98 o 
  -7   4   4       90.50       91.80      4.15 o 
  -6   4   4       10.73       10.57      1.30 o 
  -5   4   4      142.81      137.55      2.67 o 
  -4   4   4       53.04       52.75      1.87 o 
  -3   4   4      674.29      629.75      6.55 o 
  -2   4   4       33.03       32.27      1.11 o 
  -1   4   4       35.27       30.20      0.99 o 
   0   4   4      164.07      161.58      2.49 o 
   1   4   4        0.12        0.09      0.40 o 
   2   4   4        0.03        0.35      0.45 o 
   3   4   4        5.85        6.38      1.10 o 
   4   4   4       10.55        8.70      1.34 o 
   5   4   4       76.16       69.37      3.16 o 
   6   4   4       24.05       21.32      2.19 o 
   7   4   4        0.11        0.18      1.14 o 
 -10   5   4        1.00       -1.90      1.90 o 
  -9   5   4        4.12        3.85      2.59 o 
  -8   5   4       12.58        8.58      1.67 o 
  -7   5   4       36.71       41.69      2.69 o 
  -6   5   4      299.06      295.10      5.19 o 
  -5   5   4        8.48       11.81      1.35 o 
  -4   5   4       34.17       34.12      1.61 o 
  -3   5   4        0.59       -0.31      0.51 o 
  -2   5   4      159.61      158.28      3.68 o 
  -1   5   4      108.39      120.19      2.02 o 
   0   5   4      235.11      235.79      2.65 o 
   1   5   4        0.16       -0.25      0.35 o 
   2   5   4      206.85      216.99      3.72 o 
   3   5   4       42.92       41.09      2.21 o 
   4   5   4       17.15       17.15      1.71 o 
   5   5   4        1.90        2.49      1.08 o 
   6   5   4        0.08       -0.07      1.01 o 
   7   5   4        2.29        1.48      1.18 o 
 -10   6   4        5.76        7.03      2.81 o 
  -9   6   4        0.23        2.67      1.29 o 
  -8   6   4        9.31        7.49      1.53 o 
  -7   6   4       52.79       52.13      4.39 o 
  -6   6   4        0.12       -0.43      0.59 o 
  -5   6   4        9.11        8.92      1.51 o 
  -4   6   4       80.95       75.90      2.29 o 
  -3   6   4       19.41       13.97      1.09 o 
  -2   6   4        3.30        3.35      0.61 o 
  -1   6   4        0.02        0.53      0.34 o 
   0   6   4      129.56      139.63      1.94 o 
   1   6   4        2.99        2.27      0.57 o 
   2   6   4       48.14       49.66      1.73 o 
   3   6   4        2.44        2.67      0.82 o 
   4   6   4       40.99       35.74      4.17 o 
   5   6   4       24.10       23.48      2.13 o 
   6   6   4        0.80       -0.70      0.91 o 
   7   6   4        9.67        7.60      1.72 o 
  -9   7   4        0.76        0.89      1.30 o 
  -8   7   4       38.76       43.45      2.95 o 
  -7   7   4        2.78        2.98      0.93 o 
  -6   7   4        8.08        7.75      1.91 o 
  -5   7   4        0.08        0.68      0.59 o 
  -4   7   4       27.02       26.05      1.46 o 
  -3   7   4       66.41       72.40      2.41 o 
  -2   7   4       85.69       79.04      2.15 o 
  -1   7   4      103.17      100.48      1.91 o 
   0   7   4        0.21       -0.05      0.34 o 
   1   7   4       19.84       18.96      1.75 o 
   2   7   4        4.40        4.27      0.69 o 
   3   7   4        0.07        0.36      0.57 o 
   4   7   4       11.98       12.30      1.59 o 
   5   7   4        0.05        0.52      0.92 o 
   6   7   4        0.59        0.92      1.16 o 
   7   7   4        0.26       -0.37      1.15 o 
  -9   8   4        0.38       -0.13      1.23 o 
  -8   8   4        5.46        6.80      1.80 o 
  -7   8   4       36.09       39.16      2.13 o 
  -6   8   4       75.02       72.42      2.55 o 
  -5   8   4        3.19        1.81      0.58 o 
  -4   8   4       50.14       50.27      1.94 o 
  -3   8   4       54.30       50.79      1.83 o 
  -2   8   4        0.10       -0.02      0.41 o 
  -1   8   4      117.69      116.25      2.12 o 
   0   8   4      293.45      305.44      4.56 o 
   1   8   4       15.72       16.86      1.12 o 
   2   8   4        2.77        2.31      0.62 o 
   3   8   4       17.08       17.26      1.13 o 
   4   8   4       17.36       16.48      1.81 o 
   5   8   4       26.44       32.17      2.42 o 
   6   8   4        0.14       -0.43      0.97 o 
   7   8   4        7.20       11.28      4.17 o 
  -9   9   4        7.78        7.59      1.84 o 
  -8   9   4       52.19       55.05      3.61 o 
  -7   9   4       80.86       85.57      3.86 o 
  -6   9   4       46.59       52.14      2.24 o 
  -5   9   4      104.47      107.20      2.59 o 
  -4   9   4       14.68       12.72      1.19 o 
  -3   9   4        1.16        1.32      0.60 o 
  -2   9   4        2.25        2.42      0.45 o 
  -1   9   4        8.52        8.57      0.70 o 
   0   9   4       65.62       63.67      3.04 o 
   1   9   4      204.49      212.43      4.16 o 
   2   9   4        3.81        4.83      0.76 o 
   3   9   4       40.41       39.87      1.58 o 
   4   9   4      238.92      248.10      4.99 o 
   5   9   4        0.06       -0.83      0.83 o 
   6   9   4        3.49        3.22      1.34 o 
   7   9   4        1.99        2.14      1.27 o 
  -9  10   4        0.95        1.18      1.47 o 
  -8  10   4       11.36       14.78      3.62 o 
  -7  10   4        2.32        2.34      0.97 o 
  -6  10   4       44.26       41.87      2.12 o 
  -5  10   4        2.63        2.38      0.67 o 
  -4  10   4       11.54       12.84      1.22 o 
  -3  10   4       74.91       79.00      2.73 o 
  -2  10   4      121.97      115.58      2.26 o 
  -1  10   4        0.19        0.26      0.37 o 
   0  10   4       82.74       85.13      2.96 o 
   1  10   4       23.72       28.07      1.44 o 
   2  10   4        0.20       -0.57      0.57 o 
   3  10   4        0.14       -0.37      0.53 o 
   4  10   4       18.13       19.01      1.59 o 
   5  10   4       17.95       14.39      1.52 o 
   6  10   4       21.47       20.38      2.29 o 
   7  10   4        0.83        2.70      1.84 o 
  -9  11   4        1.45        4.37      2.90 o 
  -8  11   4        0.94        1.03      0.97 o 
  -7  11   4       18.17       21.66      2.33 o 
  -6  11   4       21.61       20.27      2.49 o 
  -5  11   4        0.27        0.29      0.58 o 
  -4  11   4      197.98      203.78      4.27 o 
  -3  11   4       33.15       29.50      1.52 o 
  -2  11   4       91.14       88.28      2.12 o 
  -1  11   4        9.44       10.05      0.86 o 
   0  11   4        0.03        1.07      0.77 o 
   1  11   4       35.96       40.43      1.72 o 
   2  11   4       62.70       60.95      2.17 o 
   3  11   4        7.78        7.64      0.97 o 
   4  11   4       11.68       10.87      1.13 o 
   5  11   4       10.03        8.10      1.35 o 
   6  11   4        0.11        0.79      1.01 o 
  -9  12   4        2.05        2.77      2.27 o 
  -8  12   4        3.23        3.99      1.21 o 
  -7  12   4       23.53       23.85      1.92 o 
  -6  12   4       17.19       15.04      1.54 o 
  -5  12   4       47.10       53.01      2.00 o 
  -4  12   4       54.66       56.30      2.24 o 
  -3  12   4       17.42       17.14      1.30 o 
  -2  12   4        0.24        0.08      0.42 o 
  -1  12   4      143.56      143.71      4.49 o 
   0  12   4        0.01        1.09      0.85 o 
   1  12   4       68.36       75.25      2.33 o 
   2  12   4       17.80       17.12      1.39 o 
   3  12   4       17.93       16.40      1.29 o 
   4  12   4       40.01       37.61      1.79 o 
   5  12   4        6.78        3.84      1.31 o 
   6  12   4        1.48        1.92      2.22 o 
  -8  13   4       17.98       22.99      2.05 o 
  -7  13   4        1.37        0.86      0.98 o 
  -6  13   4      186.63      181.32      4.47 o 
  -5  13   4      320.45      319.74      5.16 o 
  -4  13   4       28.97       28.82      1.41 o 
  -3  13   4       57.56       53.80      1.72 o 
  -2  13   4       16.12       15.91      1.04 o 
  -1  13   4      187.99      185.17      8.85 o 
   0  13   4        2.41        1.96      0.91 o 
   1  13   4       46.38       41.53      2.32 o 
   2  13   4      208.92      215.41      4.39 o 
   3  13   4      204.82      218.02      3.99 o 
   4  13   4        0.81        0.37      0.71 o 
   5  13   4        1.65        1.30      1.04 o 
   6  13   4        7.42        9.93      3.20 o 
  -8  14   4       11.93       11.03      1.98 o 
  -7  14   4        3.56        2.16      1.09 o 
  -6  14   4        0.33        0.03      0.81 o 
  -5  14   4        3.86        3.90      0.70 o 
  -4  14   4        7.49        5.37      0.82 o 
  -3  14   4        5.39        6.35      0.85 o 
  -2  14   4       56.68       52.53      2.04 o 
  -1  14   4       49.96       55.69      2.67 o 
   0  14   4        8.02        7.77      1.36 o 
   1  14   4      177.12      187.85      5.11 o 
   2  14   4       61.48       65.66      2.88 o 
   3  14   4       37.32       37.02      1.79 o 
   4  14   4       22.01       23.93      1.58 o 
   5  14   4        1.21        0.42      1.20 o 
   6  14   4        4.56        3.83      1.58 o 
  -8  15   4        1.21        0.25      1.35 o 
  -7  15   4       13.20        7.05      1.77 o 
  -6  15   4        8.50        8.83      1.12 o 
  -5  15   4      216.80      211.86      3.49 o 
  -4  15   4      420.34      434.92      7.44 o 
  -3  15   4       68.34       72.34      2.08 o 
  -2  15   4       72.55       78.28      2.56 o 
  -1  15   4        0.28        0.08      0.85 o 
   0  15   4       17.19       15.70      1.76 o 
   1  15   4      232.77      244.30      6.05 o 
   2  15   4      244.56      255.83      6.35 o 
   3  15   4      145.58      140.75      3.30 o 
   4  15   4        7.30        7.80      1.62 o 
   5  15   4        0.16       -1.11      1.11 o 
  -8  16   4        0.02       -1.45      2.13 o 
  -7  16   4        9.69       12.16      1.33 o 
  -6  16   4       35.61       34.51      1.78 o 
  -5  16   4       26.04       27.46      2.14 o 
  -4  16   4       35.35       33.53      1.62 o 
  -3  16   4        2.17        0.04      0.79 o 
  -2  16   4       30.81       28.29      3.96 o 
  -1  16   4        6.51        4.56      1.21 o 
   0  16   4       44.65       42.55      2.74 o 
   1  16   4       52.12       55.88      5.04 o 
   2  16   4        3.63        5.15      1.38 o 
   3  16   4        0.48        1.79      0.84 o 
   4  16   4        0.37        0.53      0.83 o 
   5  16   4        2.53        4.78      1.62 o 
  -7  17   4       33.11       31.65      2.04 o 
  -6  17   4       35.02       35.54      1.85 o 
  -5  17   4        7.50        7.26      1.62 o 
  -4  17   4       24.83       22.58      1.46 o 
  -3  17   4       66.60       66.77      3.95 o 
  -2  17   4       10.90       11.39      3.11 o 
  -1  17   4       10.06       11.74      1.84 o 
   0  17   4      111.62      116.29      4.15 o 
   1  17   4       14.66       17.92      2.04 o 
   2  17   4       35.32       33.59      2.57 o 
   3  17   4        0.90        1.99      1.03 o 
   4  17   4        5.29        8.09      1.46 o 
   5  17   4       14.64       17.46      1.92 o 
  -7  18   4        0.08        0.26      1.07 o 
  -6  18   4        2.02        2.44      0.93 o 
  -5  18   4       10.26        8.94      1.32 o 
  -4  18   4        2.40        0.98      0.95 o 
  -3  18   4       11.53       13.01      2.03 o 
  -2  18   4       19.56       21.87      3.06 o 
  -1  18   4      241.49      259.74     12.37 o 
   0  18   4        7.41        9.69      1.62 o 
   1  18   4       41.04       40.67      5.69 o 
   2  18   4        1.24        0.04      1.50 o 
   3  18   4       18.29       21.07      1.92 o 
   4  18   4        2.71        3.39      1.65 o 
  -6  19   4       38.03       37.44      1.99 o 
  -5  19   4        1.50        0.91      1.38 o 
  -4  19   4        8.27        7.91      1.75 o 
  -3  19   4        5.30        5.64      1.26 o 
  -2  19   4       14.90       13.95      1.96 o 
  -1  19   4        0.55        0.57      1.14 o 
   0  19   4        0.01        1.62      1.66 o 
   1  19   4        0.00       -0.60      1.14 o 
   2  19   4       18.55       14.13      2.05 o 
   3  19   4        0.21        2.77      2.09 o 
   4  19   4        1.06       -0.82      2.04 o 
  -6  20   4        3.73        6.26      2.59 o 
  -5  20   4       21.57       26.12      2.77 o 
  -4  20   4        0.85        0.52      1.00 o 
  -3  20   4        1.57        1.46      1.30 o 
  -2  20   4       95.89       95.58      4.06 o 
  -1  20   4        0.32       -0.31      1.04 o 
   0  20   4        6.78        4.54      2.47 o 
   1  20   4        0.86        1.47      1.41 o 
   2  20   4        1.06        3.69      1.47 o 
   3  20   4        0.05        0.50      2.09 o 
  -5  21   4        0.33        0.47      1.54 o 
  -4  21   4       14.95       17.87      2.43 o 
  -3  21   4        6.76        9.56      1.94 o 
  -2  21   4        0.02       -0.24      1.25 o 
  -1  21   4        9.06        5.91      1.68 o 
   0  21   4        6.38        8.18      1.81 o 
   1  21   4        0.41       -0.70      1.19 o 
  -4  22   4        3.83        5.67      2.49 o 
  -3  22   4       22.40       27.94      4.74 o 
  -2  22   4       16.46       17.40      2.29 o 
  -1  22   4        1.07        0.70      1.35 o 
   0  22   4        7.62        9.29      1.94 o 
   1  22   4        0.45        1.18      2.00 o 
  -3  23   4        0.00       -0.18      1.90 o 
  -2  23   4        4.59        8.07      2.90 o 
  -1  23   4        2.32        3.45      2.22 o 
   0  23   4       11.80       14.83      3.36 o 
  -9   1   5        5.84        8.15      1.98 o 
  -8   1   5       23.56       14.60      2.05 o 
  -7   1   5        0.20        0.36      0.94 o 
  -6   1   5       47.22       53.04      3.38 o 
  -5   1   5        3.60        1.40      0.70 o 
  -4   1   5       18.13       16.22      0.98 o 
  -3   1   5      192.49      183.04      3.01 o 
  -2   1   5       10.84       13.21      0.94 o 
  -1   1   5       54.06       58.00      1.25 o 
   0   1   5       80.86       87.38      1.82 o 
   1   1   5       19.42       19.91      1.54 o 
   2   1   5        2.13        0.96      0.77 o 
   3   1   5        0.57        0.59      0.72 o 
   4   1   5        1.01        0.56      0.89 o 
   5   1   5       13.22       11.46      3.22 o 
   6   1   5       19.06       14.35      1.99 o 
   7   1   5        1.55        2.95      1.39 o 
  -9   2   5        8.14        6.70      1.81 o 
  -8   2   5        0.15        1.12      1.15 o 
  -7   2   5       42.53       36.49      2.61 o 
  -6   2   5        2.09        3.33      1.09 o 
  -5   2   5      205.66      215.59      4.21 o 
  -4   2   5       25.32       23.68      1.41 o 
  -3   2   5       93.64       92.13      2.07 o 
  -2   2   5       12.70       13.85      0.90 o 
  -1   2   5       96.95       96.95      1.77 o 
   0   2   5        0.73        0.84      0.33 o 
   1   2   5      255.26      253.22      5.27 o 
   2   2   5       17.73       17.31      1.97 o 
   3   2   5        2.97        2.30      0.92 o 
   4   2   5       25.97       33.13      2.47 o 
   5   2   5        0.30        1.69      1.43 o 
   6   2   5        3.64        3.57      1.97 o 
   7   2   5        0.00       -1.13      1.36 o 
  -9   3   5        8.81        7.73      1.84 o 
  -8   3   5        0.43        0.33      1.14 o 
  -7   3   5       19.77       22.83      2.26 o 
  -6   3   5       10.35        9.45      1.30 o 
  -5   3   5        0.81        0.12      0.75 o 
  -4   3   5       10.86        7.32      1.29 o 
  -3   3   5        0.55        0.43      0.44 o 
  -2   3   5      281.76      282.19      3.92 o 
  -1   3   5        0.41        0.99      0.48 o 
   0   3   5        1.01        0.98      0.40 o 
   1   3   5        0.32        0.89      0.56 o 
   2   3   5        4.40        4.06      1.02 o 
   3   3   5       47.35       52.35      3.65 o 
   4   3   5       19.78       21.47      3.47 o 
   5   3   5       13.08       12.32      2.68 o 
   6   3   5        6.28        4.59      1.44 o 
   7   3   5        1.82        1.29      1.39 o 
  -9   4   5        2.31        1.61      1.42 o 
  -8   4   5        6.29        5.63      1.62 o 
  -7   4   5        6.63        5.97      1.48 o 
  -6   4   5      282.72      297.32      5.45 o 
  -5   4   5        1.07        0.40      0.85 o 
  -4   4   5       15.83       14.68      1.65 o 
  -3   4   5       35.30       39.73      1.68 o 
  -2   4   5       15.37       17.63      1.14 o 
  -1   4   5       16.10       18.04      1.13 o 
   0   4   5        0.92        2.19      0.47 o 
   1   4   5       18.13       18.52      1.05 o 
   2   4   5      262.38      269.05      8.03 o 
   3   4   5        5.92        4.21      1.10 o 
   4   4   5        7.12        7.74      1.75 o 
   5   4   5        0.03       -0.68      0.89 o 
   6   4   5        5.25        4.76      1.61 o 
  -9   5   5       24.56       25.67      2.74 o 
  -8   5   5        0.86        0.72      1.16 o 
  -7   5   5       29.26       22.57      2.28 o 
  -6   5   5        0.22       -0.41      0.72 o 
  -5   5   5       40.91       40.67      1.94 o 
  -4   5   5      119.66      119.34      3.03 o 
  -3   5   5       19.66       17.25      1.26 o 
  -2   5   5      110.16      113.49      2.32 o 
  -1   5   5      159.26      151.14      3.12 o 
   0   5   5       87.95       91.95      1.89 o 
   1   5   5      102.69      109.56      2.31 o 
   2   5   5       20.84       23.50      2.54 o 
   3   5   5       29.31       32.71      2.70 o 
   4   5   5        8.82        8.54      1.48 o 
   5   5   5        7.55        6.86      1.51 o 
   6   5   5        0.26        0.93      1.33 o 
  -9   6   5        0.56       -0.50      1.23 o 
  -8   6   5       21.70       19.39      2.40 o 
  -7   6   5        2.00        1.35      1.72 o 
  -6   6   5        2.79        1.20      0.84 o 
  -5   6   5       92.74       90.41      3.98 o 
  -4   6   5       69.98       74.22      2.44 o 
  -3   6   5        4.56        5.52      1.02 o 
  -2   6   5        1.14        0.90      0.83 o 
  -1   6   5       16.95       18.53      0.88 o 
   0   6   5       80.76       80.60      1.78 o 
   1   6   5      150.19      150.71      2.81 o 
   2   6   5        1.92        2.74      0.81 o 
   3   6   5        0.49        1.20      0.95 o 
   4   6   5        5.92        4.47      1.19 o 
   5   6   5       28.10       32.73      2.59 o 
   6   6   5        0.88        0.58      1.43 o 
  -9   7   5       16.99       17.84      3.36 o 
  -8   7   5       80.34       88.81      4.79 o 
  -7   7   5       60.22       57.38      3.38 o 
  -6   7   5        1.65        2.01      0.70 o 
  -5   7   5       88.56       82.73      2.74 o 
  -4   7   5      311.18      302.89      5.33 o 
  -3   7   5       18.96       18.94      1.35 o 
  -2   7   5      281.41      271.22      4.71 o 
  -1   7   5       65.10       70.83      2.02 o 
   0   7   5      127.65      128.69      2.73 o 
   1   7   5      100.07       99.62      2.29 o 
   2   7   5       13.55       11.36      1.02 o 
   3   7   5       13.46       10.93      2.31 o 
   4   7   5       79.35       86.00      5.97 o 
   5   7   5       54.69       53.57      3.15 o 
   6   7   5        0.41        0.30      1.17 o 
  -9   8   5        0.86        0.82      2.04 o 
  -8   8   5       18.34       24.56      2.60 o 
  -7   8   5       58.61       64.51      3.40 o 
  -6   8   5        0.22        0.37      0.62 o 
  -5   8   5       95.08       90.87      2.89 o 
  -4   8   5      276.90      259.30      4.88 o 
  -3   8   5        0.43        0.28      0.73 o 
  -2   8   5        2.10        1.34      0.87 o 
  -1   8   5       22.49       23.61      1.31 o 
   0   8   5       59.91       63.57      2.63 o 
   1   8   5       91.56       93.68      2.28 o 
   2   8   5       24.58       23.34      1.32 o 
   3   8   5        0.01       -0.50      0.64 o 
   4   8   5        6.67        7.08      1.19 o 
   5   8   5       17.57       16.04      2.07 o 
   6   8   5        0.32       -1.04      1.12 o 
  -9   9   5        5.12        2.40      2.31 o 
  -8   9   5       40.87       48.13      3.30 o 
  -7   9   5        2.45        1.46      0.94 o 
  -6   9   5       21.04       17.92      1.37 o 
  -5   9   5       86.95       98.21      3.69 o 
  -4   9   5       78.43       76.46      3.58 o 
  -3   9   5       18.58       16.26      1.32 o 
  -2   9   5       81.43       92.71      2.10 o 
  -1   9   5       35.93       33.84      1.49 o 
   0   9   5      124.81      116.90      3.69 o 
   1   9   5       21.78       22.64      2.74 o 
   2   9   5       25.43       23.75      1.38 o 
   3   9   5        4.13        3.63      0.97 o 
   4   9   5       18.47       20.17      2.10 o 
   5   9   5       25.08       23.77      1.95 o 
   6   9   5        0.14        0.37      1.06 o 
  -9  10   5        1.89        3.63      2.45 o 
  -8  10   5        3.63        5.36      1.68 o 
  -7  10   5       26.26       23.70      1.93 o 
  -6  10   5       78.34       78.32      2.87 o 
  -5  10   5      130.21      144.51      3.76 o 
  -4  10   5       74.05       72.85      3.48 o 
  -3  10   5      116.31      108.45      5.83 o 
  -2  10   5       63.19       63.68      3.63 o 
  -1  10   5        4.31        3.28      0.70 o 
   0  10   5        4.32        2.32      1.11 o 
   1  10   5      115.08      118.07      7.55 o 
   2  10   5        5.23        4.83      0.84 o 
   3  10   5       23.48       26.30      1.80 o 
   4  10   5       23.45       22.37      1.86 o 
   5  10   5        6.64        4.60      1.24 o 
   6  10   5        0.19       -0.46      1.39 o 
  -8  11   5        8.44        8.93      2.27 o 
  -7  11   5        1.68        0.74      0.94 o 
  -6  11   5        7.06        8.82      1.35 o 
  -5  11   5       23.10       21.26      2.53 o 
  -4  11   5        1.77        1.94      0.81 o 
  -3  11   5       10.59        9.50      0.91 o 
  -2  11   5      169.76      163.92      3.47 o 
  -1  11   5       47.30       49.38      3.65 o 
   0  11   5       13.73       13.07      1.95 o 
   1  11   5        0.07        0.24      0.80 o 
   2  11   5        1.60        1.14      0.84 o 
   3  11   5        9.26       10.77      1.37 o 
   4  11   5       15.09       16.79      1.68 o 
   5  11   5        0.04       -0.25      0.95 o 
  -8  12   5       17.68       18.91      3.46 o 
  -7  12   5       48.45       47.80      2.61 o 
  -6  12   5       17.21       14.72      1.62 o 
  -5  12   5        5.56        5.48      1.33 o 
  -4  12   5        0.07        0.58      0.74 o 
  -3  12   5      103.83      105.79      2.46 o 
  -2  12   5        6.98        8.11      1.65 o 
  -1  12   5      133.37      139.05      4.32 o 
   0  12   5       36.56       36.89      2.97 o 
   1  12   5        0.00       -0.26      0.93 o 
   2  12   5       19.78       22.77      2.35 o 
   3  12   5       30.64       33.87      1.73 o 
   4  12   5       19.59       22.41      1.92 o 
   5  12   5        0.65        0.21      1.03 o 
  -8  13   5        4.64        3.57      2.83 o 
  -7  13   5        0.93        2.40      1.11 o 
  -6  13   5        0.53        1.74      1.00 o 
  -5  13   5       24.23       22.61      1.80 o 
  -4  13   5        0.25       -0.05      0.61 o 
  -3  13   5        0.76        0.00      0.58 o 
  -2  13   5       17.32       17.95      1.67 o 
  -1  13   5       38.86       42.34      5.83 o 
   0  13   5        2.74        4.08      1.20 o 
   1  13   5       11.54       10.67      1.68 o 
   2  13   5        0.10        0.55      0.84 o 
   3  13   5        2.79        2.91      1.09 o 
   4  13   5        1.82        0.88      1.02 o 
   5  13   5        0.03       -0.17      1.07 o 
  -8  14   5        2.80        1.00      2.18 o 
  -7  14   5        0.82        1.43      1.13 o 
  -6  14   5       25.58       25.87      2.06 o 
  -5  14   5       20.71       19.63      1.42 o 
  -4  14   5        0.13        0.41      0.68 o 
  -3  14   5      100.68      110.52      2.80 o 
  -2  14   5       15.36       16.54      1.86 o 
  -1  14   5      138.74      131.89      4.88 o 
   0  14   5       15.81       21.74      4.10 o 
   1  14   5        9.17        8.97      1.64 o 
   2  14   5        0.36        1.00      1.12 o 
   3  14   5        0.00       -0.30      0.92 o 
   4  14   5        0.13       -0.69      0.97 o 
   5  14   5        0.02       -0.17      1.14 o 
  -7  15   5        3.84        4.71      1.35 o 
  -6  15   5        2.84        4.35      0.99 o 
  -5  15   5        8.97        8.39      1.32 o 
  -4  15   5       17.84       16.81      1.33 o 
  -3  15   5        2.46        0.74      0.79 o 
  -2  15   5       89.64       88.88      3.64 o 
  -1  15   5       19.32       18.74      2.00 o 
   0  15   5       24.17       28.56      2.31 o 
   1  15   5        0.99        2.35      1.20 o 
   2  15   5        5.94        6.11      1.59 o 
   3  15   5        4.65        5.82      1.31 o 
   4  15   5        0.29        0.32      1.27 o 
  -7  16   5        1.70        1.99      1.29 o 
  -6  16   5       20.91       19.08      1.75 o 
  -5  16   5        4.71        6.15      1.06 o 
  -4  16   5       16.12       18.93      1.40 o 
  -3  16   5       17.88       13.70      1.87 o 
  -2  16   5        9.07        5.93      1.39 o 
  -1  16   5       10.50       11.37      1.80 o 
   0  16   5       23.21       21.86      4.33 o 
   1  16   5        0.20       -0.61      1.17 o 
   2  16   5        1.74        2.62      2.79 o 
   3  16   5        0.86        0.21      1.12 o 
   4  16   5        0.46       -0.27      1.32 o 
  -6  17   5        0.13       -0.83      0.96 o 
  -5  17   5       10.36       12.00      1.56 o 
  -4  17   5        3.97        3.98      1.25 o 
  -3  17   5       67.36       74.45      3.59 o 
  -2  17   5       71.04       74.79      3.53 o 
  -1  17   5       14.75       15.44      2.04 o 
   0  17   5        2.44        2.93      1.29 o 
   1  17   5       10.36        8.09      1.73 o 
   2  17   5        2.91        2.92      1.36 o 
   3  17   5        2.53        2.24      1.54 o 
   4  17   5        2.84        1.84      1.56 o 
  -6  18   5        0.21        2.09      2.36 o 
  -5  18   5        2.37        2.52      1.00 o 
  -4  18   5        0.68        0.21      1.02 o 
  -3  18   5        0.19       -1.38      1.45 o 
  -2  18   5        0.00        0.18      1.17 o 
  -1  18   5        8.12        5.09      1.52 o 
   0  18   5        1.06        0.70      2.00 o 
   1  18   5        1.31        1.33      1.30 o 
   2  18   5        0.34        0.53      1.23 o 
   3  18   5        0.55        1.51      1.25 o 
  -5  19   5        3.30        2.31      1.56 o 
  -4  19   5        0.17       -1.20      1.22 o 
  -3  19   5        4.54        6.05      1.76 o 
  -2  19   5       24.62       27.36      2.60 o 
  -1  19   5       12.35        9.60      2.04 o 
   0  19   5        0.08       -1.10      1.10 o 
   1  19   5        0.21       -0.17      1.26 o 
   2  19   5        2.54        2.46      1.48 o 
  -5  20   5        2.51        0.79      1.44 o 
  -4  20   5        5.75        6.94      2.68 o 
  -3  20   5        4.14        6.30      1.86 o 
  -2  20   5        0.17       -1.22      1.22 o 
  -1  20   5        0.14        1.45      1.29 o 
   0  20   5        4.52        5.71      1.66 o 
   1  20   5        1.20        2.09      2.13 o 
   2  20   5        1.11       -1.59      1.59 o 
  -4  21   5        0.27        3.08      2.45 o 
  -3  21   5        0.53        1.63      2.18 o 
  -2  21   5        0.43        1.22      2.18 o 
  -1  21   5        1.87       -0.73      1.81 o 
   0  21   5        4.41        1.41      2.27 o 
   1  21   5        6.32        5.67      2.68 o 
  -2  22   5        1.94        1.32      1.95 o 
  -1  22   5        0.01       -0.45      2.00 o 
  -9   0   6        8.41        7.03      2.63 o 
  -8   0   6       90.61       84.10      5.81 o 
  -7   0   6        0.73        1.95      1.86 o 
  -6   0   6       21.72       28.94      3.49 o 
  -5   0   6       23.30       14.11      2.54 o 
  -4   0   6       61.85       50.48      3.38 o 
  -3   0   6      849.34      844.59     12.74 o 
  -2   0   6     2307.43     2316.15     28.96 o 
  -1   0   6      162.40      158.08      3.33 o 
   0   0   6       78.54       83.52      4.13 o 
   1   0   6        7.84        7.94      1.77 o 
   2   0   6       75.03       78.30      4.49 o 
   3   0   6       14.62       15.83      2.54 o 
   4   0   6       51.23       55.98      4.45 o 
   5   0   6       14.85       15.74      3.13 o 
  -8   1   6        0.33       -0.34      1.31 o 
  -7   1   6       17.86       15.18      2.15 o 
  -6   1   6        5.00        2.90      1.26 o 
  -5   1   6        1.76        1.24      1.00 o 
  -4   1   6       12.63       11.00      1.21 o 
  -3   1   6        2.88        1.76      0.87 o 
  -2   1   6      228.38      216.15      4.19 o 
  -1   1   6       63.35       60.47      1.85 o 
   0   1   6        0.01       -0.02      0.84 o 
   1   1   6        7.87        8.45      1.52 o 
   2   1   6        4.41        6.02      1.23 o 
   3   1   6       24.68       25.87      2.15 o 
   4   1   6       77.90       81.97      5.17 o 
   5   1   6       38.12       31.68      3.31 o 
  -8   2   6       13.73       17.13      2.39 o 
  -7   2   6        7.20        6.51      1.61 o 
  -6   2   6        7.08        9.28      1.78 o 
  -5   2   6        6.91        6.08      2.43 o 
  -4   2   6       83.20       82.00      2.63 o 
  -3   2   6       70.03       66.49      1.98 o 
  -2   2   6      125.26      121.57      2.64 o 
  -1   2   6      116.47      116.49      2.56 o 
   0   2   6       23.26       23.73      2.52 o 
   1   2   6       16.05       13.97      1.55 o 
   2   2   6       20.75       20.39      3.20 o 
   3   2   6       12.83       11.05      1.59 o 
   4   2   6       45.93       46.15      3.29 o 
   5   2   6       21.79       17.45      2.23 o 
  -8   3   6        0.12        0.89      1.36 o 
  -7   3   6        0.27       -0.51      1.09 o 
  -6   3   6       13.61       13.59      2.74 o 
  -5   3   6       39.07       34.91      1.89 o 
  -4   3   6       67.83       56.77      2.54 o 
  -3   3   6      115.90      121.76      3.16 o 
  -2   3   6        0.84       -0.57      0.57 o 
  -1   3   6        2.49        1.46      0.73 o 
   0   3   6        0.17       -0.26      0.57 o 
   1   3   6      243.80      254.49      5.79 o 
   2   3   6        0.11        0.25      0.82 o 
   3   3   6       10.86       10.91      1.66 o 
   4   3   6        7.73       11.00      1.72 o 
   5   3   6       12.91       11.70      1.99 o 
  -8   4   6       22.00       18.19      2.37 o 
  -7   4   6        0.16        0.31      1.15 o 
  -6   4   6       25.04       20.88      2.21 o 
  -5   4   6        1.65        1.31      0.78 o 
  -4   4   6       48.60       46.49      2.57 o 
  -3   4   6        6.51        5.90      1.03 o 
  -2   4   6        5.50        4.78      0.78 o 
  -1   4   6       81.18       77.99      2.47 o 
   0   4   6       26.05       25.49      1.17 o 
   1   4   6        0.01        0.19      0.72 o 
   2   4   6        0.11        0.39      0.90 o 
   3   4   6        7.39        7.73      2.47 o 
   4   4   6       47.54       49.08      2.93 o 
   5   4   6       13.51       14.85      2.09 o 
  -8   5   6       18.50       16.53      2.41 o 
  -7   5   6       15.01       13.36      3.47 o 
  -6   5   6       24.16       23.13      1.75 o 
  -5   5   6        7.43        8.21      1.18 o 
  -4   5   6       42.49       42.02      2.02 o 
  -3   5   6      107.84      107.81      3.00 o 
  -2   5   6        1.32        2.68      0.78 o 
  -1   5   6        0.02        0.20      0.53 o 
   0   5   6        0.00       -0.04      0.46 o 
   1   5   6        6.42        7.59      1.08 o 
   2   5   6       72.91       76.11      2.69 o 
   3   5   6       35.17       32.54      5.06 o 
   4   5   6        0.62        0.11      1.04 o 
   5   5   6        1.42        0.75      2.79 o 
  -8   6   6       27.25       36.14      4.47 o 
  -7   6   6        0.32        0.59      1.19 o 
  -6   6   6       22.78       19.65      1.65 o 
  -5   6   6       26.58       26.73      2.62 o 
  -4   6   6        6.59        5.93      1.00 o 
  -3   6   6       15.25       14.33      1.74 o 
  -2   6   6        0.95        1.95      0.90 o 
  -1   6   6        5.59        4.35      0.74 o 
   0   6   6       11.91       12.34      0.96 o 
   1   6   6       17.66       13.81      1.73 o 
   2   6   6        0.00       -0.12      0.73 o 
   3   6   6       30.03       26.41      1.87 o 
   4   6   6        5.50        5.40      1.41 o 
   5   6   6        0.07       -0.99      0.99 o 
  -8   7   6        0.56        0.80      1.52 o 
  -7   7   6        1.44        3.88      1.57 o 
  -6   7   6        2.41        1.61      0.85 o 
  -5   7   6        0.24        0.48      0.77 o 
  -4   7   6        0.17       -0.42      0.67 o 
  -3   7   6       54.32       55.77      2.23 o 
  -2   7   6       14.05       14.50      1.68 o 
  -1   7   6       28.61       30.71      1.55 o 
   0   7   6        0.32        0.51      0.67 o 
   1   7   6       13.96       14.12      1.78 o 
   2   7   6        0.77       -0.88      0.89 o 
   3   7   6        5.23        4.13      2.29 o 
   4   7   6        2.89        2.45      1.09 o 
   5   7   6        1.08        0.96      1.26 o 
  -8   8   6        5.25        4.72      1.88 o 
  -7   8   6       10.39       11.14      1.49 o 
  -6   8   6       11.20       11.87      1.58 o 
  -5   8   6       31.26       29.39      1.88 o 
  -4   8   6       38.98       36.43      1.98 o 
  -3   8   6       67.56       70.66      3.82 o 
  -2   8   6        7.91        6.86      0.84 o 
  -1   8   6        4.96        4.49      0.79 o 
   0   8   6       23.32       22.76      3.11 o 
   1   8   6        2.96        1.71      1.10 o 
   2   8   6       28.62       27.60      2.39 o 
   3   8   6       18.64       20.90      2.66 o 
   4   8   6       10.27        7.75      1.39 o 
   5   8   6        0.02        0.52      1.09 o 
  -8   9   6       32.38       31.66      3.03 o 
  -7   9   6       23.20       27.65      2.09 o 
  -6   9   6        0.15        0.52      1.20 o 
  -5   9   6       15.19       13.76      1.48 o 
  -4   9   6       21.72       22.27      1.68 o 
  -3   9   6        4.75        4.37      0.99 o 
  -2   9   6        6.89        6.74      0.93 o 
  -1   9   6       30.76       34.01      2.61 o 
   0   9   6       11.21        9.48      1.49 o 
   1   9   6       15.59       17.18      1.77 o 
   2   9   6       19.08       20.58      2.21 o 
   3   9   6       37.11       38.78      3.30 o 
   4   9   6        4.99        3.36      1.11 o 
   5   9   6        1.16        2.77      1.18 o 
  -7  10   6        1.54        1.27      1.00 o 
  -6  10   6       11.36       10.89      1.44 o 
  -5  10   6       39.79       37.82      2.17 o 
  -4  10   6       31.28       35.66      2.03 o 
  -3  10   6        0.01        0.03      0.58 o 
  -2  10   6       27.68       29.21      2.21 o 
  -1  10   6       76.16       80.92      2.48 o 
   0  10   6        2.49        2.35      1.08 o 
   1  10   6        4.41        3.50      0.99 o 
   2  10   6        5.30        4.16      2.79 o 
   3  10   6        0.19       -0.77      1.06 o 
   4  10   6        7.43        7.82      1.47 o 
  -7  11   6        0.23       -0.25      1.01 o 
  -6  11   6       33.20       34.32      2.21 o 
  -5  11   6       68.97       71.53      2.89 o 
  -4  11   6       13.07       14.04      3.17 o 
  -3  11   6        6.02        8.14      1.10 o 
  -2  11   6        2.42        3.01      0.89 o 
  -1  11   6        0.40        0.61      0.96 o 
   0  11   6       75.62       73.29      3.29 o 
   1  11   6        6.17        6.02      1.65 o 
   2  11   6       19.03       20.60      2.29 o 
   3  11   6        5.66        3.89      2.49 o 
   4  11   6       14.07       12.92      2.17 o 
  -7  12   6        2.07        4.39      1.63 o 
  -6  12   6       15.66       20.44      1.90 o 
  -5  12   6        0.04        0.62      0.95 o 
  -4  12   6        2.64        3.96      0.79 o 
  -3  12   6       11.46       12.53      1.41 o 
  -2  12   6        3.53        2.76      0.80 o 
  -1  12   6        2.16        1.90      1.04 o 
   0  12   6       16.98       20.91      4.01 o 
   1  12   6       12.84       13.33      1.54 o 
   2  12   6       20.52       18.58      2.29 o 
   3  12   6       18.57       19.09      2.42 o 
   4  12   6        0.93        1.47      1.48 o 
  -7  13   6       61.69       62.26      3.85 o 
  -6  13   6       53.81       53.86      2.73 o 
  -5  13   6       14.57       13.68      1.74 o 
  -4  13   6       53.31       59.92      2.10 o 
  -3  13   6       11.23        9.42      1.18 o 
  -2  13   6        2.05        1.52      0.80 o 
  -1  13   6        5.01        5.92      3.17 o 
   0  13   6        0.00        1.92      1.19 o 
   1  13   6      102.94      102.95      7.87 o 
   2  13   6       92.04       98.65      8.66 o 
   3  13   6        3.37        3.06      1.43 o 
   4  13   6        0.13        1.33      1.46 o 
  -6  14   6        3.73        3.36      1.24 o 
  -5  14   6        0.61        0.96      0.85 o 
  -4  14   6        1.56        2.08      0.87 o 
  -3  14   6       10.22        9.44      1.25 o 
  -2  14   6       19.90       19.08      2.10 o 
  -1  14   6        3.24        1.29      1.10 o 
   0  14   6       24.39       24.88      2.40 o 
   1  14   6       68.77       77.79      3.75 o 
   2  14   6       42.93       46.75      4.40 o 
   3  14   6        5.10        6.70      1.74 o 
  -6  15   6       90.20       93.39      2.85 o 
  -5  15   6      205.32      219.39      4.26 o 
  -4  15   6        4.74        3.05      1.00 o 
  -3  15   6       11.66       15.76      1.57 o 
  -2  15   6       11.39       12.31      1.88 o 
  -1  15   6        3.49        3.78      1.41 o 
   0  15   6       57.29       60.44      3.33 o 
   1  15   6      111.34      124.89      4.80 o 
   2  15   6       53.62       46.10      3.83 o 
   3  15   6        2.51       -1.11      1.31 o 
  -6  16   6        3.63        3.68      1.70 o 
  -5  16   6       10.88       11.98      1.36 o 
  -4  16   6        0.18       -0.83      0.83 o 
  -3  16   6        1.60        1.35      1.19 o 
  -2  16   6        1.15       -0.23      1.07 o 
  -1  16   6        0.99        0.75      1.22 o 
   0  16   6       45.61       46.11      3.14 o 
   1  16   6       20.28       18.91      4.97 o 
   2  16   6        0.14        0.03      1.05 o 
  -6  17   6        2.28        0.32      1.68 o 
  -5  17   6        5.65        5.35      2.40 o 
  -4  17   6       51.78       55.56      2.69 o 
  -3  17   6       15.07       15.10      2.18 o 
  -2  17   6       25.87       29.21      2.67 o 
  -1  17   6       35.98       45.05      3.31 o 
   0  17   6        5.45        7.38      1.91 o 
   1  17   6        0.66       -1.31      1.31 o 
   2  17   6       14.53       12.74      1.85 o 
  -5  18   6        7.75        7.57      2.54 o 
  -4  18   6        0.25       -0.45      1.77 o 
  -3  18   6       67.38       77.56      3.96 o 
  -2  18   6       49.80       52.83      3.99 o 
  -1  18   6        2.41        5.21      1.66 o 
   0  18   6        8.41        4.72      1.71 o 
   1  18   6        1.35        1.45      2.18 o 
  -4  19   6        0.59        0.41      1.86 o 
  -3  19   6       10.01        9.34      2.90 o 
  -2  19   6        3.36        0.95      2.04 o 
  -1  19   6        0.66        1.27      2.04 o 
   0  19   6        0.90        0.73      1.95 o 
  -2  20   6        4.17        5.13      2.63 o 
  -1  20   6        6.86        7.67      2.81 o 
  -8   1   7        0.94       -1.31      1.31 o 
  -7   1   7        1.27        0.54      1.47 o 
  -6   1   7        4.40        4.55      1.49 o 
  -5   1   7        0.05       -0.96      0.96 o 
  -4   1   7       18.80       20.06      2.03 o 
  -3   1   7        4.60        4.76      0.85 o 
  -2   1   7       58.41       59.50      2.31 o 
  -1   1   7        4.82        3.93      1.95 o 
   0   1   7       10.10       11.27      1.87 o 
   1   1   7        5.25        6.17      2.49 o 
   2   1   7       25.01       22.85      3.65 o 
   3   1   7        0.08       -0.47      1.00 o 
   4   1   7        0.55        0.05      1.20 o 
  -8   2   7        4.67        0.82      2.18 o 
  -7   2   7        8.45        6.56      1.81 o 
  -6   2   7       57.49       62.80      3.53 o 
  -5   2   7        0.60       -0.29      1.07 o 
  -4   2   7        0.66       -0.37      0.69 o 
  -3   2   7       21.46       19.46      1.58 o 
  -2   2   7        1.60        1.67      0.77 o 
  -1   2   7        7.15        4.29      1.26 o 
   0   2   7        9.72        7.42      3.17 o 
   1   2   7       52.09       53.92      6.96 o 
   2   2   7        2.57        0.80      1.12 o 
   3   2   7       14.42       12.41      1.91 o 
   4   2   7        0.02       -1.11      1.11 o 
  -7   3   7        0.30       -0.80      1.27 o 
  -6   3   7        1.04        1.88      1.56 o 
  -5   3   7        2.58        0.59      1.14 o 
  -4   3   7        0.50       -0.67      0.67 o 
  -3   3   7      113.66      118.35      3.33 o 
  -2   3   7        1.08        1.19      0.78 o 
  -1   3   7       20.64       22.70      1.63 o 
   0   3   7       12.68       11.13      1.59 o 
   1   3   7       28.76       28.02      2.34 o 
   2   3   7        3.28        1.70      1.09 o 
   3   3   7        3.04        4.36      1.66 o 
   4   3   7        7.36        5.61      1.64 o 
  -7   4   7       31.17       27.34      2.84 o 
  -6   4   7        4.64        2.68      1.43 o 
  -5   4   7       37.51       33.41      2.02 o 
  -4   4   7       36.57       35.49      3.51 o 
  -3   4   7        0.05        0.50      1.27 o 
  -2   4   7       20.20       17.27      1.88 o 
  -1   4   7        4.31        2.80      0.91 o 
   0   4   7       16.89       13.29      1.70 o 
   1   4   7        5.32        2.53      1.17 o 
   2   4   7        5.73        5.46      1.49 o 
   3   4   7        0.84       -0.36      1.04 o 
   4   4   7        2.98        2.13      1.43 o 
  -7   5   7        0.00        0.78      1.41 o 
  -6   5   7        0.19        0.39      1.10 o 
  -5   5   7        0.01       -0.05      0.77 o 
  -4   5   7        2.27        1.85      0.87 o 
  -3   5   7       12.18       13.31      1.78 o 
  -2   5   7        7.13        7.54      1.44 o 
  -1   5   7        9.99       11.41      1.65 o 
   0   5   7       18.26       19.04      2.00 o 
   1   5   7       12.14        9.16      1.97 o 
   2   5   7        3.26        2.40      1.29 o 
   3   5   7        1.21        2.23      1.09 o 
   4   5   7        5.57        5.20      1.39 o 
  -7   6   7        0.06       -0.77      1.23 o 
  -6   6   7       27.41       27.81      2.66 o 
  -5   6   7       11.36       10.19      1.41 o 
  -4   6   7       32.57       31.98      1.99 o 
  -3   6   7        0.31        0.62      0.99 o 
  -2   6   7        7.75       11.84      1.69 o 
  -1   6   7        0.13        0.63      0.60 o 
   0   6   7        7.62        7.56      1.51 o 
   1   6   7       27.37       22.99      2.26 o 
   2   6   7        5.17        4.12      1.44 o 
   3   6   7        8.67        9.84      1.88 o 
   4   6   7        6.54        9.37      1.61 o 
  -7   7   7        0.05       -1.21      1.21 o 
  -6   7   7        2.31        0.93      1.01 o 
  -5   7   7       17.61       16.90      1.64 o 
  -4   7   7        4.14        3.85      1.09 o 
  -3   7   7        3.14        3.63      1.41 o 
  -2   7   7       21.18       21.28      1.54 o 
  -1   7   7        6.38        7.94      0.93 o 
   0   7   7        9.83        8.66      1.61 o 
   1   7   7       12.02        8.94      1.70 o 
   2   7   7        5.30        6.30      1.57 o 
   3   7   7       43.71       50.43      3.35 o 
  -7   8   7        1.68        0.95      1.54 o 
  -6   8   7       11.39       11.49      1.55 o 
  -5   8   7       32.11       30.69      3.70 o 
  -4   8   7        5.10        6.22      2.72 o 
  -3   8   7        1.29       -0.16      1.00 o 
  -2   8   7       52.03       62.86      2.46 o 
  -1   8   7       16.92       18.39      2.18 o 
   0   8   7       42.15       41.54      2.80 o 
   1   8   7        8.78        5.37      2.00 o 
   2   8   7        1.85        0.90      1.21 o 
   3   8   7        0.12        1.28      1.37 o 
  -7   9   7        2.53        3.13      2.13 o 
  -6   9   7        1.32        2.35      1.12 o 
  -5   9   7        0.78        0.39      0.93 o 
  -4   9   7        1.73        0.50      1.59 o 
  -3   9   7       63.30       59.86      2.11 o 
  -2   9   7       17.45       18.43      1.53 o 
  -1   9   7       10.94        8.16      1.18 o 
   0   9   7        0.20        0.23      0.96 o 
   1   9   7        1.20        1.34      1.23 o 
   2   9   7        2.87        1.33      2.25 o 
   3   9   7        0.08        0.22      1.52 o 
  -7  10   7        7.72        6.83      1.79 o 
  -6  10   7        5.54        5.66      1.35 o 
  -5  10   7        0.09        1.05      1.05 o 
  -4  10   7        1.06        0.21      1.10 o 
  -3  10   7       23.93       24.06      1.74 o 
  -2  10   7        0.02        1.00      0.94 o 
  -1  10   7        2.04        1.81      1.15 o 
   0  10   7       10.12        9.91      1.75 o 
   1  10   7        2.14        1.83      1.26 o 
   2  10   7       22.94       27.03      2.66 o 
   3  10   7       14.82       16.96      2.38 o 
  -7  11   7        0.46       -0.32      1.77 o 
  -6  11   7        2.89        4.77      1.30 o 
  -5  11   7        2.48        2.60      1.11 o 
  -4  11   7       30.29       37.63      1.92 o 
  -3  11   7        7.86        6.47      1.91 o 
  -2  11   7       29.41       25.50      1.74 o 
  -1  11   7        4.17        2.67      1.29 o 
   0  11   7        2.42        2.72      1.07 o 
   1  11   7        4.12        4.49      1.51 o 
   2  11   7        1.42       -0.02      1.33 o 
   3  11   7       10.57        9.27      2.08 o 
  -6  12   7        0.20        0.71      2.40 o 
  -5  12   7       18.73       22.30      2.53 o 
  -4  12   7        0.24        0.34      0.85 o 
  -3  12   7        0.45        0.60      0.77 o 
  -2  12   7       10.92        9.84      1.64 o 
  -1  12   7        8.54        6.74      2.90 o 
   0  12   7        0.42        0.67      1.27 o 
   1  12   7        0.07       -0.64      1.25 o 
   2  12   7        0.67        2.40      1.43 o 
  -6  13   7        0.59       -0.66      1.40 o 
  -5  13   7        6.07        7.05      1.30 o 
  -4  13   7        0.17       -0.03      0.86 o 
  -3  13   7        6.19        6.95      1.23 o 
  -2  13   7       15.87       16.40      2.15 o 
  -1  13   7        0.13        3.26      1.38 o 
   0  13   7        4.86        5.80      2.59 o 
   1  13   7        1.85       -0.18      1.44 o 
   2  13   7        4.19        5.70      1.84 o 
  -6  14   7        0.01        0.89      1.56 o 
  -5  14   7        8.02       12.61      3.04 o 
  -4  14   7        5.78        8.58      1.45 o 
  -3  14   7        0.65        2.70      1.06 o 
  -2  14   7        2.85        2.73      1.34 o 
  -1  14   7       10.54       12.69      2.09 o 
   0  14   7        1.42       -0.47      1.88 o 
   1  14   7        0.92        0.02      1.44 o 
  -5  15   7        0.03        0.77      1.81 o 
  -4  15   7        5.49        2.77      2.09 o 
  -3  15   7       13.08       14.99      2.26 o 
  -2  15   7       15.69       16.14      2.28 o 
  -1  15   7        1.76        0.14      1.42 o 
   0  15   7        4.69        5.42      2.04 o 
   1  15   7        0.36        2.16      1.59 o 
  -4  16   7        5.28        3.81      2.09 o 
  -3  16   7        7.47        8.39      2.81 o 
  -2  16   7       20.00       13.43      3.18 o 
  -1  16   7        9.95        9.48      2.90 o 
   0  16   7        2.54        1.90      2.27 o 
  -3  17   7       61.21       66.18      5.76 o 
  -2  17   7       13.30       13.88      3.49 o 
  -1  17   7        0.03        1.77      2.31 o 
  -6   0   8        0.00       -1.18      1.90 o 
  -5   0   8        0.13       -1.63      1.63 o 
  -4   0   8      140.20      124.63      6.58 o 
  -2   0   8       90.79       85.01      5.53 o 
  -1   0   8        3.09        0.41      1.63 o 
   0   0   8        0.27        0.23      1.68 o 
   1   0   8        0.12       -1.50      1.50 o 
  -6   1   8        0.46        0.61      1.46 o 
  -5   1   8        0.46        1.46      1.46 o 
  -4   1   8        6.55        5.22      1.59 o 
  -3   1   8       67.81       57.84      4.54 o 
  -2   1   8       45.05       43.25      3.22 o 
  -1   1   8        1.99        1.52      1.14 o 
   0   1   8        0.25       -0.24      1.17 o 
   1   1   8        1.54        1.58      1.32 o 
   2   1   8        8.59        9.60      1.86 o 
  -6   2   8        0.08       -0.08      1.44 o 
  -5   2   8        4.01       -0.48      1.35 o 
  -4   2   8        8.12        4.63      2.22 o 
  -3   2   8       82.59       75.39      5.08 o 
  -2   2   8       63.59       68.13      4.94 o 
  -1   2   8        0.04        2.43      1.22 o 
   0   2   8        7.33        7.75      2.81 o 
   1   2   8        0.03       -1.04      1.59 o 
   2   2   8        0.21        0.73      1.32 o 
  -6   3   8       13.44       10.36      2.06 o 
  -5   3   8        0.36       -1.30      1.30 o 
  -4   3   8        2.19        3.63      1.90 o 
  -3   3   8        1.39        1.10      1.26 o 
  -2   3   8        5.61        4.67      2.00 o 
  -1   3   8        0.53        1.48      1.22 o 
   0   3   8        7.98        7.24      2.25 o 
   1   3   8        5.64        3.65      2.31 o 
   2   3   8        0.10        0.16      1.26 o 
  -6   4   8        4.08        3.55      1.65 o 
  -5   4   8        0.39       -1.27      1.31 o 
  -4   4   8        2.37        1.35      1.17 o 
  -3   4   8        0.21        0.34      1.17 o 
  -2   4   8       11.02        9.30      2.54 o 
  -1   4   8        0.59       -1.04      1.32 o 
   0   4   8        0.36       -0.36      1.63 o 
   1   4   8        3.18        2.13      1.29 o 
   2   4   8        8.64        8.90      3.15 o 
  -6   5   8        2.19       -0.49      1.47 o 
  -5   5   8        0.44        0.41      1.28 o 
  -4   5   8        0.93        1.21      1.17 o 
  -3   5   8        1.30        3.11      1.30 o 
  -2   5   8        8.22        8.30      2.31 o 
  -1   5   8        1.58        1.68      1.63 o 
   0   5   8        3.40        1.03      1.22 o 
   1   5   8        8.66        7.30      1.66 o 
   2   5   8        4.76        3.80      1.90 o 
  -6   6   8        0.42        0.93      1.52 o 
  -5   6   8        2.16        2.54      1.86 o 
  -4   6   8        0.02        1.07      1.25 o 
  -3   6   8        0.80        1.40      1.12 o 
  -2   6   8        1.58       -0.54      1.54 o 
  -1   6   8        4.27        7.03      2.36 o 
   0   6   8        7.66        8.06      1.68 o 
   1   6   8        2.26        2.95      1.50 o 
   2   6   8        0.07        0.98      1.72 o 
  -6   7   8        0.26        1.13      2.45 o 
  -5   7   8        0.04        0.93      1.50 o 
  -4   7   8        2.06        3.86      2.93 o 
  -3   7   8        6.44        5.54      2.65 o 
  -2   7   8        0.74        0.32      1.81 o 
  -1   7   8        1.37       -0.03      1.84 o 
   0   7   8        0.00        0.50      1.77 o 
   1   7   8        0.05        0.57      1.20 o 
  -6   8   8        2.31        2.36      2.68 o 
  -5   8   8        9.12        5.89      1.65 o 
  -4   8   8        1.82        1.76      1.34 o 
  -3   8   8       10.80       10.55      1.46 o 
  -2   8   8        4.01        4.07      1.09 o 
  -1   8   8        2.29        3.81      1.41 o 
   0   8   8        2.99        6.15      1.60 o 
   1   8   8        0.50        0.33      1.20 o 
  -6   9   8       22.78       29.03      3.81 o 
  -5   9   8        0.00        0.82      1.33 o 
  -4   9   8        2.03        1.80      1.38 o 
  -3   9   8        8.54        8.47      1.37 o 
  -2   9   8        0.25       -0.17      0.88 o 
  -1   9   8        2.75        3.33      1.51 o 
   0   9   8       10.68       11.73      2.10 o 
   1   9   8        0.00        0.33      1.26 o 
  -5  10   8       10.25        6.17      2.31 o 
  -4  10   8       12.09       12.67      1.64 o 
  -3  10   8        2.37        5.35      1.23 o 
  -2  10   8        9.03        7.45      1.30 o 
  -1  10   8       15.11       12.62      2.16 o 
   0  10   8        3.63        6.34      1.76 o 
  -5  11   8        8.76        1.90      2.04 o 
  -4  11   8        0.99        1.68      1.90 o 
  -3  11   8        0.67        0.98      1.00 o 
  -2  11   8        0.02       -0.16      0.92 o 
  -1  11   8       18.87       14.38      2.26 o 
   0  11   8        9.48       10.06      2.13 o 
  -4  12   8        0.05        1.04      1.81 o 
  -3  12   8        0.53        0.14      1.86 o 
  -2  12   8        4.40        2.81      1.59 o 
  -1  12   8        9.30        8.07      1.81 o 
  -3  13   8        0.69        2.81      2.18 o 
  -2  13   8        0.06        0.23      1.95 o 
  -2   1   9        0.49        1.22      1.90 o 
  -1   1   9        0.91        2.24      1.49 o 
  -2   2   9        1.54        1.22      1.86 o 
  -1   2   9        3.26        3.08      2.18 o 
  -2   3   9        0.04       -0.05      1.68 o 
  -1   3   9        0.78        2.72      2.09 o 
  -3   4   9        0.62        0.05      1.72 o 
  -2   4   9        0.00       -0.05      1.86 o 
  -1   4   9        0.20        0.00      1.72 o 
  -3   5   9        0.28        2.00      1.95 o 
  -2   5   9        0.01       -0.73      1.72 o 
  -3   6   9        1.61        2.86      2.18 o 
                                                 
